# Supplementary material for: The Transcription Unit Architecture of Streptomyces lividans TK24
Source: Front Microbiol. 2019 Sep 6;10:2074. doi: 10.3389/fmicb.2019.02074 (PMC6742748; doi:10.3389/fmicb.2019.02074)
Supplement: Supplementary file 2 [file Table_1.XLSX]

## Sheet: Sheet1
	Supplementary Table 1. RNA-Seq mapping statistics.
	Sample		RNA-seq
			E1	E2	M1	M2	L1	L2	S1	S2
	Total reads		15062394	15941640	14402994	15701526	16080979	15402313	15650033	17243710
	Uniquely mapped reads (except tRNA and rRNA)		12133257	12677066	11820963	13275877	13977373	12739962	12809358	10211827
			0.8055	0.7952	0.8207	0.8455	0.8692	0.8271	0.8185	0.5922
	Reads uniquely mapped to genes	Sense	10394745	11123473	10369568	11884227	12056859	11181762	11480923	7228559
		Antisense	266741	284384	263060	381630	326352	272023	269488	123276
		Strand specificity (Sense %)	0.975	0.9751	0.9753	0.9689	0.9736	0.9763	0.9771	0.9832
	Read length in average (bp)		100.58	100.68	100.56	100.69	100.73	100.72	100.69	100.55
	Coverage		146.24	152.93	142.45	160.18	168.7	153.75	154.55	123.04
