# Supplementary material for: The Transcription Unit Architecture of Streptomyces lividans TK24
Source: Front Microbiol. 2019 Sep 6;10:2074. doi: 10.3389/fmicb.2019.02074 (PMC6742748; doi:10.3389/fmicb.2019.02074)
Supplement: Supplementary file 3 [file Table_2.XLSX]

## Sheet: Sheet1
	Supplementary Table 2. The descriptions for each COG category.
	Category	Description
	J	Translation, ribosomal structure and biogenesis
	A	RNA processing and modification
	K	Transcription
	L	Replication, recombination and repair
	B	Chromatin structure and dynamics
	D	Cell cycle control, cell division, chromosome partitioning
	Y	Nuclear structure
	V	Defense mechanisms
	T	Signal transduction mechanisms
	M	Cell wall/membrane/envelope biogenesis
	N	Cell motility
	Z	Cytoskeleton
	W	Extracellular structures
	U	Intracellular trafficking, secretion, and vesicular transport
	O	Posttranslational modification, protein turnover, chaperones
	C	Energy production and conversion
	G	Carbohydrate transport and metabolism
	E	Amino acid transport and metabolism
	F	Nucleotide transport and metabolism
	H	Coenzyme transport and metabolism
	I	Lipid transport and metabolism
	P	Inorganic ion transport and metabolism
	Q	Secondary metabolites biosynthesis, transport and catabolism
	R	General function prediction only
	S	Function unknown
