# Supplementary material for: The Transcription Unit Architecture of Streptomyces lividans TK24
Source: Front Microbiol. 2019 Sep 6;10:2074. doi: 10.3389/fmicb.2019.02074 (PMC6742748; doi:10.3389/fmicb.2019.02074)
Supplement: Supplementary file 4 [file Table_3.XLSX]

## Sheet: Sheet1
	Supplementary Table 3. Ribo-Seq mapping statistics.
	Sample		Ribo-seq
			E1	E2	M1	M2	L1	L2	S1	S2
	Total reads		214367915	188174686	184959496	138553704	143237813	152908374	119156352	288548515
	Uniquely mapped reads (except tRNA and rRNA)		24498359	17755074	9129984	9902580	7847528	16664555	9022010	12256149
			0.1143	0.0944	0.0494	0.0715	0.0548	0.109	0.0757	0.0425
	Reads uniquely mapped to genes	Sense	21451657	15299803	8021783	9033298	6719421	14191504	7671175	10895364
		Antisense	146074	107424	91126	66698	44869	91539	70079	87686
		Strand specificity (Sense %)	0.9932	0.993	0.9888	0.9927	0.9934	0.9936	0.9909	0.992
	Read length in average (bp)		29.47	30.32	28.97	30.23	31.14	30.76	30.62	33.07
	Coverage		85.29	65.25	31.59	36.9	29.68	62.2	33.46	49.04
