# Supplementary material for: The Transcription Unit Architecture of Streptomyces lividans TK24
Source: Front Microbiol. 2019 Sep 6;10:2074. doi: 10.3389/fmicb.2019.02074 (PMC6742748; doi:10.3389/fmicb.2019.02074)
Supplement: Supplementary file 6 [file Table_5.XLSX]

## Sheet: Sheet1
Supplementary Dataset 2. RNA-Seq and Ribo-Seq RPKM and TE of genes.
	RNA-Seq RPKM (average of 2 biological replicates)				Ribo-Seq RPKM (average of 2 biological replicates)				TE (average of 2 biological replicates)
Gene	E	M	L	S	E	M	L	S	E	M	L	S
SLIV_06720	1.51408	11.7969	317.52	171.412	6.04492	21.9578	526.432	247.82	3.99248	1.86132	1.65795	1.44575
SLIV_34505	6.83767	8.5623	13.0509	8.94465	12.347	18.9095	27.6202	27.4323	1.80573	2.20846	2.11634	3.0669
SLIV_23405	2.29162	3.58052	5.20842	13.3704	9.69124	25.8848	20.2542	57.2668	4.22899	7.22933	3.88874	4.2831
SLIV_18495	291.637	329.687	528.079	592.633	86.1566	79.5236	106.676	73.4704	0.295424	0.241209	0.202007	0.123973
SLIV_23800	36.2545	70.462	55.1817	21.3267	16.5939	23.9594	26.4231	18.6343	0.457707	0.340033	0.478838	0.873754
SLIV_24260	3.09837	2.08573	2.5641	1.24619	4.57825	5.29823	7.09774	11.5054	1.47763	2.54023	2.76812	9.2325
SLIV_27620	22.789	54.2144	34.085	77.7487	28.4872	36.808	26.6872	46.572	1.25004	0.678934	0.782958	0.599007
SLIV_34950	49.991	46.4215	36.4372	36.8793	27.4385	54.3932	43.4573	53.5739	0.548868	1.17172	1.19266	1.45268
SLIV_33245	7.90147	11.5847	6.83808	7.52941	5.65183	13.4985	8.44973	13.302	0.715288	1.1652	1.23569	1.76667
SLIV_15645	66.1781	57.0537	47.5797	44.9846	18.6544	20.0502	16.592	20.1327	0.281882	0.351426	0.348721	0.447546
SLIV_17645	3.1321	3.96738	1.99366	1.15143	1.81608	6.04846	4.11493	5.72265	0.579828	1.52455	2.06401	4.97005
SLIV_20150	1018.06	857.589	552.033	418.813	876.337	720.716	418.775	329.617	0.860791	0.840399	0.758606	0.787026
SLIV_14400	57.3956	46.6993	34.2163	23.7235	33.0903	34.395	26.6069	31.5192	0.57653	0.736521	0.777607	1.3286
SLIV_25715	47.453	14.7857	35.4442	21.8481	51.7047	26.3231	27.1427	23.5561	1.0896	1.78031	0.765788	1.07817
SLIV_19455	45.6921	54.2338	58.1831	39.2117	47.3309	55.8619	61.9328	50.9748	1.03587	1.03002	1.06445	1.29999
SLIV_02590	0.253617	0.0838155	0.243192	0.420283	0.123219	0.229621	0.389063	0.492172	0.485844	2.7396	1.59982	1.17105
SLIV_20550	2.55568	26.477	11.9267	27.1186	2.10171	16.641	9.7494	19.1893	0.822369	0.628507	0.817442	0.707607
SLIV_17105	29.2387	85.8641	41.544	25.4885	20.7908	78.3244	43.5147	34.6251	0.711071	0.91219	1.04744	1.35846
SLIV_21130	45.5271	55.7281	49.1667	27.0254	162.023	178.885	140.014	121.508	3.55883	3.20997	2.84774	4.49606
SLIV_09595	554.894	336.025	238.371	189.687	268.449	259.173	237.252	204.907	0.483784	0.771292	0.995302	1.08024
SLIV_00805	0.429046	154.333	280.953	187.909	3.35479	136.43	147.983	115.17	7.81918	0.884001	0.526718	0.612902
SLIV_19560	8.76138	7.26172	3.07767	4.25162	2.28743	2.65318	1.55782	3.31909	0.261081	0.365366	0.506168	0.780664
SLIV_04535	2.17347	433.844	667.393	884.639	15.275	342.876	480.382	730.215	7.0279	0.790321	0.719789	0.825438
SLIV_24190	23.5033	14.4787	11.6639	8.84205	29.419	33.7233	19.8982	21.1541	1.2517	2.32916	1.70597	2.39244
SLIV_25825	52.6722	109.707	100.483	113.556	26.4356	38.6065	48.4821	69.8188	0.501889	0.351904	0.482489	0.614839
SLIV_14445	25.5201	6.07386	7.34174	7.39728	38.5995	21.0815	29.5234	40.8036	1.51252	3.47086	4.02131	5.51603
SLIV_12955	0.76844	1.07185	1.81343	8.01681	0.406595	2.17425	2.70938	8.79018	0.529118	2.02849	1.49406	1.09647
SLIV_36870	0	0	0.209194	1.144	0.204469	0.0984247	0	0.0795241	N/A	N/A	0	0.069514
SLIV_31520	197.836	100.717	43.6039	46.3792	293.058	226.523	111.128	98.9407	1.48132	2.2491	2.54857	2.1333
SLIV_32700	1.56838	10.3385	10.7261	11.2993	2.5175	16.3404	18.4885	22.5321	1.60516	1.58054	1.72369	1.99412
SLIV_30800	4.76556	11.1315	8.15424	10.7824	3.83438	5.08146	2.92729	4.34303	0.804601	0.456492	0.35899	0.402789
SLIV_05385	10.4218	15.11	23.1732	31.6339	6.99282	20.728	28.7799	51.4721	0.67098	1.37181	1.24195	1.62712
SLIV_01115	4.24405	4.78081	4.57784	4.02009	4.46316	4.31701	6.04652	6.6342	1.05163	0.902987	1.32082	1.65026
SLIV_16580	4.25046	3.35271	1.92812	2.0418	3.95682	5.82473	3.39422	5.74941	0.930916	1.73732	1.76037	2.81585
SLIV_00730	4.30899	25.4628	38.5777	38.8884	3.28148	15.0756	21.809	37.3653	0.761542	0.592065	0.565328	0.960832
SLIV_34225	213.773	181.159	184.712	138.979	304.382	224.188	205.28	156.487	1.42386	1.23752	1.11135	1.12598
SLIV_09805	6.26575	7.26514	3.4118	3.86593	2.26349	2.30666	1.98031	2.9191	0.361248	0.317497	0.580431	0.755084
SLIV_34290	4.57575	5.91373	4.40079	3.8391	5.10412	8.99998	6.70253	9.79245	1.11547	1.52188	1.52303	2.55072
SLIV_16245	1.63711	0.819748	0.716985	0.450266	1.46155	1.64776	1.3042	1.11717	0.892762	2.01008	1.81901	2.48114
SLIV_15190	6.11924	30.307	49.155	66.2179	3.64446	21.3178	35.0151	48.2851	0.595574	0.703396	0.712341	0.729186
SLIV_00610	0.113913	0.232423	0.570504	1.31205	0.194859	0.362616	0.307119	0.543592	1.71059	1.56016	0.538329	0.414308
SLIV_23390	14.3152	13.145	5.8686	5.01756	8.20585	10.8857	8.94361	9.41705	0.573226	0.828124	1.52398	1.87682
SLIV_21075	2.14639	1.88154	1.71086	1.25506	0.517016	0.821525	0.109105	0.183801	0.240877	0.436625	0.063772	0.146448
SLIV_20445	63.1029	72.1215	64.0412	48.9229	38.1992	72.9597	77.9919	86.7724	0.605348	1.01162	1.21784	1.77366
SLIV_31340	3.71504	589.828	355.775	435.536	10.1413	411.247	269.532	297.013	2.7298	0.697232	0.757592	0.681947
SLIV_34265	127.904	65.6801	41.3876	46.4727	197.125	300.436	221.248	257.573	1.5412	4.57424	5.34575	5.54245
SLIV_32915	1.60976	1.30288	2.15843	3.36791	0.823229	0.594669	1.01708	2.02651	0.511398	0.456428	0.471212	0.601711
SLIV_09190	0.462863	38.6398	9.31058	8.66897	0.390491	12.2494	10.9545	9.00267	0.843642	0.317016	1.17657	1.03849
SLIV_32010	0.194808	34.1802	106.32	225.64	0.419982	6.78388	19.9762	61.5838	2.15588	0.198474	0.187888	0.27293
SLIV_36515	4.31706	5.96423	4.66243	6.19006	1.30648	2.47702	1.83734	1.54932	0.302632	0.415313	0.394074	0.250292
SLIV_17410	16.3804	14.1865	12.6161	7.93615	27.9716	23.4864	16.5528	16.4196	1.70763	1.65554	1.31203	2.06896
SLIV_32535	1.79401	4.60839	1.85911	3.183	1.27276	1.86208	0.984354	0.703075	0.709448	0.404063	0.529477	0.220885
SLIV_24625	64.6966	59.66	84.0379	53.7459	28.9146	49.3329	54.0412	52.6798	0.446927	0.826901	0.643058	0.980164
SLIV_25670	10.3751	19.5974	50.121	45.5145	12.2304	22.5291	44.8261	61.9993	1.17882	1.14959	0.894357	1.36219
SLIV_05005	4.53382	6.27182	10.5005	9.48326	9.3007	6.61485	10.347	8.69472	2.05141	1.05469	0.985383	0.91685
SLIV_25475	7.37167	13.1588	10.5872	7.62657	11.2005	13.007	12.1732	9.47933	1.5194	0.988469	1.1498	1.24293
SLIV_26290	3.94638	2057.26	519.293	861.705	25.8585	1605.63	550.299	696.367	6.55245	0.780468	1.05971	0.808127
SLIV_17295	15.4983	24.86	22.0016	11.848	7.70349	13.7655	13.141	16.7376	0.497055	0.553719	0.597273	1.41269
SLIV_01875	0.994444	1.07897	0.884163	1.44659	0.811256	0.780312	1.54198	1.33767	0.815788	0.723204	1.74399	0.924703
SLIV_17275	16.7465	13.8861	11.7957	11.4452	7.78888	11.5467	9.31297	12.1033	0.465106	0.831525	0.789524	1.0575
SLIV_23445	32.7544	11.6886	13.5688	9.06592	2.71154	2.57954	4.2015	4.3812	0.0827838	0.220688	0.309644	0.483261
SLIV_13405	118.955	167.724	191.477	293.611	90.8253	147.329	176.791	246.698	0.763528	0.878401	0.923302	0.840222
SLIV_31255	1.26357	1.471	1.29024	2.13349	2.50787	4.18076	3.91698	5.32024	1.98475	2.84213	3.03584	2.49368
SLIV_26805	1418.16	1126.83	1011.13	1028.39	1261.42	1001.02	787.931	840.321	0.889479	0.888352	0.779256	0.81712
SLIV_09335	38.9931	48.0613	63.5084	58.2273	84.3066	103.903	102.186	92.8127	2.16209	2.16188	1.60902	1.59397
SLIV_33120	0.581441	1.07847	0.735789	0.819999	0.75743	2.16618	1.56416	2.11976	1.30268	2.00856	2.12582	2.58508
SLIV_28205	0.36329	0.952652	1.36734	3.47799	0.0919348	0.227441	0	0.61717	0.253062	0.238745	0	0.17745
SLIV_24685	29.425	23.6133	30.2842	12.5625	12.1424	32.9606	30.3034	24.2602	0.412655	1.39585	1.00063	1.93116
SLIV_17225	50.7706	58.5322	51.0856	44.1078	58.8314	85.0912	99.3778	91.4385	1.15877	1.45375	1.94532	2.07307
SLIV_08395	8.6341	6.96996	7.96107	6.15905	8.42132	10.0483	8.77487	4.57529	0.975356	1.44166	1.10222	0.742857
SLIV_32335	10.7447	11.4189	12.4961	11.5475	36.3857	33.8729	26.2068	32.9142	3.38639	2.9664	2.0972	2.85033
SLIV_29110	2.08646	7.9278	10.0941	8.78026	1.46097	4.22082	4.03223	4.80277	0.700217	0.532407	0.399464	0.546996
SLIV_05535	0	1.06424	1.94121	1.57079	0.0999579	0.662196	1.01049	0.478462	N/A	0.622223	0.520546	0.304599
SLIV_18660	308.953	165.284	124.133	80.5957	56.1127	51.5866	48.1859	39.3961	0.181622	0.31211	0.38818	0.488811
SLIV_01155	47.5955	132.832	115.141	152.732	105.441	167.885	132.69	150.558	2.21536	1.26389	1.15241	0.985764
SLIV_16515	0.845323	2.31473	3.48084	6.22781	0.817374	1.5484	1.65121	2.15563	0.966937	0.668936	0.474371	0.346129
SLIV_30980	3.24393	0.71606	2.21862	2.48846	8.36754	4.15183	3.95047	5.29465	2.57944	5.79816	1.7806	2.12768
SLIV_07905	3.31802	2.32107	1.76822	1.18779	2.39648	4.73803	2.99502	3.40661	0.722263	2.04131	1.69381	2.86801
SLIV_21300	37.9776	30.8958	22.7831	14.5562	41.8954	35.774	24.8662	19.8222	1.10316	1.15789	1.09143	1.36177
SLIV_32935	7.50167	6.9899	4.47259	9.08447	7.62108	10.6696	8.1663	19.8191	1.01592	1.52644	1.82586	2.18164
SLIV_34205	0.181957	0.834014	0.449394	0.488183	0.531196	1.28878	0.977131	2.08526	2.91935	1.54528	2.17433	4.27147
SLIV_23010	4.77559	3.62218	3.09206	2.54891	7.49615	5.47746	4.61679	5.91927	1.56968	1.5122	1.49311	2.32227
SLIV_36440	3.61983	4.31412	5.02698	3.30127	8.81652	7.33442	6.29721	6.80659	2.43561	1.7001	1.25268	2.06181
SLIV_12390	319.561	336.56	362.835	221.098	101.297	119.758	115.796	116.062	0.316989	0.355828	0.319144	0.524933
SLIV_09515	6.89362	336.191	740.945	396.265	12.172	315.678	704.797	584.513	1.7657	0.938986	0.951215	1.47506
SLIV_32020	59.0349	111.882	105.327	72.2488	119.225	175.78	146.403	136.385	2.01956	1.57111	1.38999	1.88772
SLIV_12775	0.302866	0.149318	0.363204	0.274302	0.274029	0.393115	0.23104	0.411096	0.904787	2.63273	0.636117	1.4987
SLIV_34160	2.2942	0.996575	0.513432	0.569816	2.03929	1.38804	0.450746	0.408232	0.888888	1.39281	0.877908	0.716428
SLIV_05185	1.78077	1.52775	3.65926	16.8762	1.32034	1.63511	2.61729	9.09223	0.741446	1.07027	0.715253	0.538762
SLIV_36705	2.91552	6.29294	3.28117	3.76387	3.66134	3.94787	3.17139	4.39258	1.25581	0.62735	0.966544	1.16704
SLIV_26860	99.744	56.5059	34.4042	17.8001	49.8669	40.5967	27.1888	27.2409	0.499949	0.718451	0.790275	1.53038
SLIV_11960	1.76521	2.12656	3.18482	2.10904	0.509285	1.09433	1.74133	1.83712	0.288512	0.5146	0.546759	0.871069
SLIV_33060	27.88	19.7028	15.4903	13.9553	45.9762	41.1314	27.3521	27.039	1.64907	2.08759	1.76576	1.93755
SLIV_19035	192.886	123.59	89.9096	92.5282	99.6714	90.033	69.37	65.7769	0.516739	0.728481	0.771552	0.710885
SLIV_17710	0.764644	7.11915	7.59022	8.81341	1.91785	13.1983	11.2642	14.659	2.50816	1.85391	1.48404	1.66326
SLIV_04255	4.1689	2.70538	1.6605	0.972938	0.764295	1.35845	0.931205	0.719417	0.183333	0.502128	0.560797	0.739428
SLIV_20650	6.58599	1.68515	3.02016	5.04757	2.5749	2.19284	2.73345	1.54266	0.390966	1.30128	0.905067	0.305625
SLIV_13815	169.146	372.048	206.424	128.707	275.733	546.14	331.905	223.025	1.63014	1.46793	1.60788	1.73281
SLIV_26275	1.11558	0.450305	0.144555	0.359429	0.574277	0.961344	1.29818	2.01292	0.514778	2.13487	8.98058	5.60034
SLIV_36350	0.267887	0.475857	0.566721	1.17035	1.06579	0.804329	0.362052	0.98993	3.9785	1.69028	0.638853	0.845842
SLIV_21375	8.48696	5.61766	3.00414	2.60591	5.54685	7.29718	5.42373	7.42467	0.653573	1.29897	1.80542	2.84916
SLIV_28920	3.48809	1.98843	2.43254	3.00252	1.6637	2.77946	2.0174	3.39003	0.476966	1.39782	0.829339	1.12906
SLIV_29905	0.965872	97.6237	34.1672	34.1308	0.775577	3.68942	2.57448	3.60281	0.80298	0.0377922	0.0753494	0.105559
SLIV_21040	25.9826	34.8395	30.2551	45.0108	12.9613	25.1944	17.8629	28.6387	0.498845	0.723157	0.590408	0.636262
SLIV_23635	51.4793	27.9772	17.042	14.5804	45.1364	41.1363	27.2251	30.0831	0.876786	1.47035	1.59753	2.06326
SLIV_07510	8.81052	12.9617	15.0086	10.7768	5.47954	8.99972	9.59136	11.2799	0.621932	0.694334	0.639059	1.04669
SLIV_32355	217.815	49.091	83.6759	112.965	126.089	114.575	68.0065	89.6253	0.578879	2.33393	0.812737	0.793393
SLIV_18765	839.002	355.467	312.012	208.458	266.453	407.665	243.446	363.359	0.317584	1.14684	0.780247	1.74308
SLIV_25815	15.8162	9.23515	9.33924	4.89725	8.39347	8.05703	4.87292	6.57645	0.530687	0.872431	0.521769	1.34289
SLIV_15925	226.809	162.875	104.822	81.5183	124.246	76.2166	62.7216	48.6814	0.5478	0.467946	0.598365	0.597184
SLIV_19940	1.41154	1.35475	1.02921	0.761618	2.6084	2.61282	2.05193	1.78378	1.84791	1.92864	1.99369	2.34209
SLIV_21725	16.0003	18.8187	22.0947	16.2823	16.158	39.6461	46.5437	45.6352	1.00986	2.10674	2.10655	2.80276
SLIV_22110	127.944	76.307	71.0248	53.2247	162.396	131.024	98.6876	85.3543	1.26928	1.71706	1.38948	1.60366
SLIV_25565	0.0407031	0.116602	0.188168	0.373494	0.174371	0.212838	0.193433	0.255781	4.28398	1.82535	1.02798	0.684832
SLIV_24230	0.505639	0.36472	0.663935	1.3335	0.368908	0.815942	1.06361	2.08364	0.729589	2.23717	1.60198	1.56253
SLIV_19480	94.8504	102.964	77.3074	70.4598	28.9691	44.3914	38.9548	59.5624	0.305419	0.431135	0.503895	0.845337
SLIV_23465	139.247	188.201	253.958	200.054	115.844	199.021	195.067	190.208	0.83193	1.05749	0.768108	0.950785
SLIV_03885	0	0.212781	0	0.497157	0.115308	0.285265	0	0	N/A	1.34065	N/A	0
SLIV_20455	81.9719	60.0286	58.807	34.953	39.4961	55.5831	53.91	76.4983	0.481824	0.925944	0.916728	2.1886
SLIV_26170	2.61695	6.39505	5.28805	11.0451	2.98458	7.38778	6.27194	14.3013	1.14048	1.15523	1.18606	1.29481
SLIV_24255	0.575487	0.28686	0.6327	0.607456	0.923299	0.831828	0.898582	0.85727	1.60438	2.89977	1.42023	1.41125
SLIV_37320	0.696955	41.3309	39.6098	23.9378	0.837422	40.8624	43.2318	29.3381	1.20154	0.988665	1.09144	1.2256
SLIV_08410	31.9657	167.186	235.468	257.734	11.9247	113.81	158.811	256.102	0.373048	0.680743	0.67445	0.993666
SLIV_32725	71.3528	257.626	165.106	111.843	67.9296	219.698	182.623	213.619	0.952025	0.852778	1.10609	1.90998
SLIV_04295	10.3484	4.14066	3.8815	9.46682	12.9026	7.6588	5.51244	13.608	1.24682	1.84965	1.42019	1.43744
SLIV_28820	17.072	15.7742	11.0241	6.17112	13.8434	21.6812	20.5874	34.3415	0.810884	1.37447	1.86749	5.56487
SLIV_26450	49.4489	141.44	36.5721	12.5856	96.1417	241.556	72.3648	46.817	1.94426	1.70783	1.97869	3.71989
SLIV_31360	0.177021	1.02906	0.806104	0.689031	0.139656	0.230163	0.684341	0.72493	0.788921	0.223664	0.848948	1.0521
SLIV_02210	72.5526	8.1635	1.2106	0.562791	8.9562	9.91983	9.22128	4.05435	0.123444	1.21514	7.61712	7.204
SLIV_17530	3.93612	1.29063	1.32613	1.17535	2.65815	1.62874	1.37711	1.76081	0.675324	1.26197	1.03844	1.49812
SLIV_01920	2.91152	1.74757	2.22635	5.07232	3.39698	2.07979	1.67137	1.97893	1.16673	1.1901	0.750722	0.390143
SLIV_02135	1.86162	4.17009	3.29957	35.419	2.25372	5.25182	4.8777	24.4032	1.21062	1.2594	1.47829	0.688985
SLIV_33400	29.5875	57.2955	56.5193	54.5154	23.8797	35.4519	33.2805	44.6824	0.807087	0.618754	0.588834	0.819629
SLIV_06360	1.48394	3.18097	9.84203	70.3319	1.2409	3.29104	6.97746	37.7559	0.836218	1.0346	0.708946	0.536825
SLIV_14890	5.92577	13.9426	25.997	32.7863	5.83664	9.7345	18.4067	36.762	0.984959	0.698182	0.708034	1.12126
SLIV_27230	93.4545	94.1226	63.41	41.9103	17.7023	31.7208	21.3114	25.2987	0.189421	0.337016	0.336089	0.603639
SLIV_08235	0	0	0	0	0	0	0	0	N/A	N/A	N/A	N/A
SLIV_15425	1.09577	7.03978	8.35023	40.0372	0.38253	3.85424	5.27884	21.888	0.349098	0.547495	0.632179	0.546691
SLIV_31890	21.1088	23.3794	15.152	20.8589	28.796	40.3673	28.8828	44.8505	1.36417	1.72661	1.90621	2.15019
SLIV_00850	0.364759	0.354747	0.234887	0.337936	0.220274	0.329392	0.140274	0.281011	0.60389	0.928526	0.5972	0.83155
SLIV_03035	43.8255	525.009	600.449	757.488	51.3896	603.532	633.471	970.859	1.1726	1.14957	1.055	1.28168
SLIV_10500	74.7485	49.9517	32.839	26.7857	29.9386	20.5256	15.6125	11.4315	0.400524	0.410909	0.475425	0.426774
SLIV_32465	3.73353	3.27432	5.59122	3.29315	3.39016	3.74087	3.4374	2.70194	0.90803	1.14249	0.614785	0.820474
SLIV_35900	6.75384	14.8101	9.65289	16.0842	10.3819	28.7146	18.3663	24.2703	1.53719	1.93885	1.90267	1.50896
SLIV_06890	0	0	0.0641077	0.297607	0.224555	0.0981445	0.167954	0.099319	N/A	N/A	2.61987	0.333725
SLIV_28320	0.351878	0.209319	0.162137	0.170305	0.109339	0.0881185	0.0523627	0.203514	0.310729	0.420976	0.322952	1.195
SLIV_22070	422.655	262.981	173.378	130.871	862.785	694.884	431.589	430.085	2.04134	2.64234	2.48929	3.28632
SLIV_11035	48.6273	57.2424	45.9363	45.024	45.8385	54.1667	44.4	45.3069	0.942649	0.946268	0.966557	1.00628
SLIV_32310	10.1998	10.4537	5.35975	5.83154	29.6634	53.0308	37.101	52.4685	2.90823	5.07292	6.92215	8.99737
SLIV_16725	51.9613	12.9491	10.1377	7.65587	48.8281	25.8049	12.9964	12.9824	0.939702	1.99279	1.28199	1.69575
SLIV_27020	46.5878	21.6451	18.6102	10.8865	9.20284	12.1248	7.97267	7.78033	0.197537	0.560165	0.428403	0.714674
SLIV_35530	0.378037	0.275126	0.918596	0.983878	0.556427	0.584451	0.504987	0.392718	1.47189	2.1243	0.549738	0.399153
SLIV_02045	6.40959	12.4421	17.594	18.4075	3.4406	4.37141	6.21353	6.00762	0.53679	0.351339	0.353161	0.326368
SLIV_34020	22.965	25.9585	15.4352	12.9355	11.7963	20.3988	9.79761	18.8793	0.513663	0.785821	0.634759	1.4595
SLIV_30925	2.84903	3.26881	1.88726	1.78092	1.86494	2.52155	2.14567	1.89769	0.654588	0.771396	1.13692	1.06557
SLIV_18505	42.559	38.4388	41.894	36.5951	40.0117	35.9108	35.0501	37.0131	0.940147	0.934233	0.836637	1.01142
SLIV_26410	123.341	104.863	95.7249	49.0624	139.386	117.7	84.9367	79.1558	1.13009	1.12242	0.8873	1.61337
SLIV_29640	372.124	49.4098	9.55742	9.33855	273.725	75.2776	31.9658	22.5372	0.735574	1.52354	3.3446	2.41335
SLIV_07480	72.7182	259.54	113.325	46.4368	60.1446	116.078	60.9207	42.9174	0.827092	0.447243	0.537575	0.92421
SLIV_33035	1.74595	2.9115	4.82925	2.92458	2.08474	3.97045	4.69242	8.55066	1.19405	1.36371	0.971667	2.92372
SLIV_28365	133.759	68.0329	58.0667	35.0412	163.301	97.4464	52.711	39.9879	1.22086	1.43234	0.907766	1.14117
SLIV_30440	2.56953	6.06662	6.55335	9.58782	0.468075	2.21028	2.34081	6.08058	0.182164	0.364334	0.357193	0.634199
SLIV_24755	37.6719	62.4656	49.5205	52.6674	12.2899	37.388	41.3199	51.8485	0.326235	0.598538	0.8344	0.984451
SLIV_28435	111.675	80.1308	42.1798	16.0521	107.53	85.3636	65.4659	43.054	0.962877	1.0653	1.55207	2.68214
SLIV_03890	60.1685	101.679	125.14	117.444	75.5269	110.59	120.655	120.684	1.25526	1.08764	0.964161	1.02759
SLIV_35650	1.66782	1.94203	1.54232	1.03244	0.841991	0.917806	1.08263	0.917015	0.504846	0.4726	0.701949	0.888201
SLIV_24500	122.596	154.484	129.216	77.4382	212.764	235.714	181.287	129.802	1.73549	1.52582	1.40298	1.6762
SLIV_34645	7.40884	6.6793	4.7092	4.9653	12.0107	14.8855	9.8653	12.1175	1.62113	2.2286	2.0949	2.44043
SLIV_15100	765.932	252.031	255.123	164.38	678.855	465.924	435.171	419.455	0.886312	1.84868	1.70573	2.55174
SLIV_25205	20.3291	23.0402	30.7436	42.5191	27.5681	32.4988	33.0291	51.0237	1.3561	1.41053	1.07434	1.20002
SLIV_26305	18.9188	4.79689	3.84111	2.27363	12.3252	4.96444	3.22488	2.26193	0.651477	1.03493	0.83957	0.994857
SLIV_20685	6.83946	7.67751	5.37863	4.00518	7.30416	9.27002	5.71248	4.85625	1.06794	1.20743	1.06207	1.21249
SLIV_09665	1.39404	20.6217	26.7849	27.0163	9.56624	106.463	112.529	82.4196	6.86223	5.16268	4.20122	3.05073
SLIV_25425	33.553	29.7149	10.9452	8.41608	15.2836	13.3241	6.35896	7.41368	0.455506	0.448399	0.580982	0.880895
SLIV_34245	5.33862	8.41715	8.1828	8.2061	12.1113	18.7644	20.2712	23.7895	2.26862	2.22931	2.47729	2.899
SLIV_24315	4.19757	2.73205	1.25527	0.770174	3.8991	3.98727	1.74649	1.98308	0.928894	1.45944	1.39133	2.57484
SLIV_26620	3.42671	18.9508	17.9209	13.5977	1.03663	25.6159	26.9828	29.6715	0.302515	1.35171	1.50566	2.18209
SLIV_10260	11.5339	16.691	51.6724	39.8862	2.45669	5.302	14.2087	13.8261	0.212999	0.317657	0.274978	0.346639
SLIV_05320	14.9794	21.7862	25.7714	57.1289	31.4848	62.9157	49.2424	99.2803	2.10187	2.88787	1.91073	1.73783
SLIV_00535	23.7559	20.4037	16.7709	29.8522	25.5833	30.7748	22.6173	35.4929	1.07692	1.50829	1.3486	1.18895
SLIV_17500	8.86032	1350.27	3304.14	3912.87	183.295	5726.71	21161.7	55904.6	20.6872	4.24115	6.4046	14.2873
SLIV_12450	168.724	103.957	66.0668	103.057	112.028	88.6428	58.1442	75.4846	0.663974	0.85269	0.880082	0.732458
SLIV_07215	0.127893	0.741707	0.635437	0.696837	0.182138	0.775559	0.491137	0.804156	1.42414	1.04564	0.772912	1.15401
SLIV_27495	52.4061	35.9233	32.9138	25.7713	39.3522	23.5485	18.8131	18.6974	0.750908	0.655523	0.571588	0.72551
SLIV_07290	24.844	17.2427	12.6237	10.3552	72.8773	58.9531	39.2512	39.3807	2.93339	3.41902	3.10932	3.80301
SLIV_22320	9.3033	5.32068	6.19882	4.05411	12.5952	10.4332	17.3313	23.6749	1.35384	1.96088	2.7959	5.83973
SLIV_00705	1.29098	2.17763	1.57711	2.21827	3.04887	2.09267	3.05114	3.34749	2.36167	0.960985	1.93464	1.50905
SLIV_16785	22.9029	20.0785	17.6884	13.1738	30.7877	48.2736	44.9949	57.1224	1.34427	2.40425	2.54375	4.33608
SLIV_36875	8.37665	35.2109	79.0645	172.174	7.2398	44.4574	75.1558	280.783	0.864284	1.2626	0.950564	1.63081
SLIV_09695	13.7454	13.6947	10.3938	6.79493	3.81219	6.80945	4.67863	4.13666	0.277344	0.497234	0.450137	0.608786
SLIV_08020	5.74569	0.815251	0.437489	0.932906	5.26709	1.35841	1.01546	0.643003	0.916704	1.66625	2.32112	0.689248
SLIV_20890	27.7976	18.0881	9.35759	10.2123	43.8845	35.5386	28.0812	31.5936	1.57872	1.96475	3.0009	3.09369
SLIV_08025	3.7368	0.776988	0.105817	0.195892	2.33221	1.13812	0.472672	0.537413	0.62412	1.46479	4.46687	2.74342
SLIV_12730	2.5057	2.80562	2.07776	1.88759	1.22448	1.56251	2.03908	2.13674	0.488676	0.556923	0.981385	1.132
SLIV_36050	0.77442	3.49639	6.16961	5.69588	1.15674	4.78121	7.40547	10.1817	1.49368	1.36747	1.20031	1.78756
SLIV_19390	11.5806	8.09558	4.13787	4.44894	13.29	15.0573	11.6003	12.8071	1.14761	1.85994	2.80345	2.87869
SLIV_00295	35.0776	28.3184	32.2654	30.8023	17.7318	15.41	13.0714	14.5361	0.505502	0.544171	0.405121	0.471917
SLIV_03955	56.7682	28.5899	16.5653	12.6509	16.3343	15.5474	8.71467	7.73758	0.287737	0.543808	0.526079	0.611622
SLIV_19450	1.96588	1.49357	0.964254	0.470514	2.09752	2.64543	1.72277	1.75897	1.06696	1.77121	1.78664	3.73841
SLIV_09225	277.883	167.807	87.507	51.3221	66.0021	49.5799	26.7298	19.3451	0.237518	0.295458	0.305458	0.376935
SLIV_32280	20.0205	10.5674	7.59524	5.80181	12.4926	12.5179	6.93202	7.13587	0.623989	1.18458	0.91268	1.22994
SLIV_07140	36.1344	193.501	350.449	93.9187	20.0016	62.0677	90.7269	34.6119	0.553535	0.320761	0.258887	0.36853
SLIV_29165	11.6497	11.9422	17.1149	39.3523	4.7902	7.2372	7.01832	10.5545	0.411185	0.606017	0.410071	0.268205
SLIV_20620	7.55426	7.58047	4.89175	6.85346	14.7379	26.1837	17.0826	23.9465	1.95094	3.4541	3.49213	3.49408
SLIV_35795	13.2436	10.5076	4.36862	3.88056	9.14377	9.35274	9.28854	9.41065	0.690429	0.890095	2.12619	2.42508
SLIV_06220	0.45731	0.568302	0.789895	2.38781	0.156075	0.374046	0.46099	0.79161	0.34129	0.658182	0.58361	0.331521
SLIV_33380	20.6384	372.705	139.354	39.0835	20.6806	189.129	66.787	38.1269	1.00204	0.50745	0.479263	0.975526
SLIV_37615	0	0	0	0	0	0	0	0	N/A	N/A	N/A	N/A
SLIV_09655	54.5778	52.5714	48.1358	36.2107	53.4967	127.982	89.9926	91.6888	0.980193	2.43444	1.86956	2.53209
SLIV_08420	5.79839	2.85923	2.73081	1.40541	7.27774	39.061	20.1698	43.3011	1.25513	13.6613	7.38602	30.8103
SLIV_26545	70.3058	116.608	187.262	215.672	220.86	328.138	432.515	462.956	3.14141	2.81402	2.30968	2.14658
SLIV_22770	52.1431	53.6356	88.3765	78.2551	60.403	49.9685	64.9031	65.3581	1.15841	0.93163	0.734393	0.835192
SLIV_25100	10.9651	218.536	229.431	80.9237	29.9765	257.187	286.149	198.048	2.7338	1.17686	1.24721	2.44734
SLIV_15210	22.869	116.449	35.7351	27.3407	9.48271	98.7463	50.922	82.2885	0.414654	0.847979	1.42499	3.00974
SLIV_08640	1.33239	1.06613	0.500125	1.074	0.0680318	0.547646	0	0	0.05106	0.513675	0	0
SLIV_32155	0.440968	0.324276	0.188821	0.156249	0.452834	0.528378	0.22599	0.864403	1.02691	1.62941	1.19684	5.5322
SLIV_12385	350.669	424.997	455.792	351.178	369.088	418.286	435.817	416.586	1.05253	0.984211	0.956176	1.18625
SLIV_31065	72.4418	27.5708	26.4068	9.14499	6.66521	15.0421	13.8017	12.7047	0.0920078	0.545581	0.522656	1.38926
SLIV_20285	34.6155	3.83412	1.91306	1.24898	39.3822	22.6894	7.81406	10.0591	1.1377	5.91775	4.08458	8.05392
SLIV_18480	131.052	236.288	445.437	223.468	40.9282	53.7869	49.0101	33.1928	0.312306	0.227633	0.110027	0.148535
SLIV_29460	54.6401	319.723	275.894	213.767	48.8648	202.374	157.311	118.555	0.894303	0.632966	0.570185	0.554598
SLIV_01035	79.8924	39.2711	45.2156	37.4266	7.46952	8.55121	5.9051	9.67378	0.0934947	0.217748	0.130599	0.258473
SLIV_13155	113.136	235.97	455.776	174.351	207.366	756.4	1051.95	1068.12	1.83289	3.2055	2.30805	6.12629
SLIV_11380	53.5715	77.9359	49.9631	33.7481	55.6619	82.0042	53.8452	47.8944	1.03902	1.0522	1.0777	1.41917
SLIV_00320	26.2556	26.1364	18.9923	13.415	16.5929	16.5046	17.1473	16.1334	0.631975	0.63148	0.902857	1.20264
SLIV_21660	21.5243	24.8198	24.4383	86.2861	23.9869	19.1234	15.1757	43.0042	1.11441	0.770488	0.620981	0.49839
SLIV_33280	2.02338	22.3648	72.7243	837.725	9.42753	57.3334	201.982	4404.74	4.6593	2.56356	2.77737	5.25798
SLIV_02690	42.9472	40.4441	25.7817	23.3535	13.7043	13.5915	13.4021	15.7096	0.319097	0.336056	0.519829	0.67269
SLIV_35305	1.59719	1.57436	2.66548	2.72375	1.30686	2.62287	4.37671	5.54449	0.818226	1.66599	1.642	2.03561
SLIV_15125	54.5788	43.4857	25.3888	22.6892	48.2979	41.5076	34.2791	40.3506	0.884921	0.954511	1.35017	1.7784
SLIV_16210	170.532	139.906	172.602	111.186	248.191	189.419	227.014	149.569	1.45539	1.35391	1.31524	1.34521
SLIV_10305	415.877	260.491	312.611	217.849	392.198	309.74	300.852	270.992	0.943063	1.18906	0.962385	1.24394
SLIV_10855	7.95186	6.05372	3.99393	7.11047	2.77752	3.49445	2.66579	7.22963	0.349292	0.577241	0.667461	1.01676
SLIV_27530	153.364	86.3613	72.5798	29.4835	77.0846	81.4227	68.1972	45.8564	0.502625	0.942814	0.939617	1.55532
SLIV_11395	41.1984	50.1944	34.8446	26.7927	11.4349	18.5756	12.9946	15.3019	0.277558	0.370072	0.37293	0.571121
SLIV_11200	2.29924	27.8904	131.449	50.4886	2.43694	15.4451	61.3247	24.5349	1.05989	0.553778	0.46653	0.485949
SLIV_27450	224.651	112.604	82.9015	60.186	134.163	126.868	109.583	106.67	0.59721	1.12667	1.32185	1.77234
SLIV_33090	2.51607	4.29737	5.30648	7.48563	1.25326	1.50443	1.59212	3.87331	0.498102	0.350081	0.300033	0.517432
SLIV_28270	5.3649	3.78822	4.89213	4.25572	1.51231	1.09769	1.80649	1.55893	0.28189	0.289764	0.369263	0.366314
SLIV_18985	297.354	110.806	129.858	99.5162	352.114	308.065	193.174	189.164	1.18416	2.78021	1.48758	1.90083
SLIV_02355	0.362677	0	0	0	0.167625	0.150273	0.089297	0.164941	0.462188	N/A	N/A	N/A
SLIV_12080	89.8112	215.204	361.853	209.322	284.603	576.34	638.114	457.238	3.1689	2.67811	1.76346	2.18438
SLIV_18805	62.752	34.3789	28.4852	26.0591	5.16308	8.23125	5.33129	11.7971	0.0822775	0.239427	0.18716	0.452705
SLIV_26555	54.6783	44.9737	30.455	23.3293	41.1185	57.5533	55.0221	69.2332	0.752008	1.27971	1.80667	2.96765
SLIV_27995	848.274	805.192	690.375	385.149	1561.28	1261.45	1233.91	988.705	1.84054	1.56664	1.7873	2.56707
SLIV_34330	4.21361	9.82677	15.6637	19.9918	2.7638	5.68413	6.78443	7.90984	0.655922	0.578433	0.433132	0.395653
SLIV_15155	499.31	478.843	440.844	396.037	212.929	195.931	164.262	158.103	0.426447	0.409176	0.372607	0.399212
SLIV_05705	21.2775	80.074	143.756	122.453	48.7322	214.788	306.89	167.411	2.29031	2.68237	2.13479	1.36714
SLIV_24045	74.6331	75.2794	128.942	117.716	189.086	188.553	263.965	249.215	2.53354	2.50471	2.04717	2.11708
SLIV_28010	77.5623	150.996	77.1993	66.3332	163.878	171.113	135.479	128.147	2.11285	1.13323	1.75493	1.93186
SLIV_00520	0.156513	0	0.141953	0	0.16198	0.21732	0	0.381809	1.03493	N/A	0	N/A
SLIV_04235	13.8705	48.5268	41.2437	47.8759	33.7278	94.7592	88.058	119.807	2.43162	1.95272	2.13506	2.50245
SLIV_25410	79.474	54.8898	19.3844	12.8397	159.177	166.74	100.945	142.999	2.00287	3.03773	5.20754	11.1372
SLIV_10675	182.577	92.7959	120.704	74.9868	140.875	97.6266	89.544	81.4694	0.771595	1.05206	0.741846	1.08645
SLIV_18990	47.6144	71.3794	76.8216	98.4836	26.1812	45.3337	45.9438	65.1588	0.549859	0.635109	0.598059	0.66162
SLIV_31795	11.9178	8.64805	7.03903	7.61782	10.2018	13.5448	12.3211	10.4728	0.856013	1.56622	1.7504	1.37478
SLIV_08080	334.962	152.62	67.8936	107.963	251.54	156.926	82.8315	79.6879	0.75095	1.02822	1.22002	0.738101
SLIV_34235	53.5521	28.1566	29.326	15.1857	2.93552	4.4467	7.26346	6.80381	0.0548161	0.157928	0.24768	0.448041
SLIV_12840	0.481782	1.88294	3.53823	6.4692	0.0916744	0.950816	1.55428	2.18044	0.190282	0.504963	0.439282	0.337049
SLIV_14075	11.9371	61.5436	32.0085	27.3764	8.03257	35.6763	23.2119	23.7882	0.672908	0.579692	0.725179	0.868932
SLIV_29175	50.4645	38.9535	13.5073	10.9745	35.6222	31.1929	16.8819	24.4357	0.705886	0.800773	1.24984	2.22658
SLIV_20235	60.948	40.933	41.7162	34.6438	40.8378	39.9059	48.167	58.3572	0.670043	0.974909	1.15463	1.68449
SLIV_01575	4.42692	2.9774	3.73388	4.43068	4.66534	2.92513	2.52059	2.96119	1.05386	0.982444	0.675061	0.668337
SLIV_30695	139.226	107.818	109.308	88.7255	77.0425	101.258	83.2309	128.791	0.553365	0.939157	0.761437	1.45157
SLIV_06710	1.88569	5.60178	99.862	40.2884	2.11164	7.11634	78.7419	68.4926	1.11982	1.27037	0.788507	1.70006
SLIV_25950	39.8457	20.668	11.9577	10.1379	43.0241	31.0347	16.8072	17.8677	1.07977	1.50158	1.40556	1.76247
SLIV_23630	23.5693	15.4912	8.55883	8.89015	24.3768	19.075	15.8854	16.8854	1.03426	1.23135	1.85603	1.89933
SLIV_13865	17.9175	115.44	195.856	94.7579	6.56248	54.4845	107.386	60.9336	0.366261	0.471973	0.548289	0.643045
SLIV_28175	77.5112	1624.9	1147.67	770.964	81.4321	957.594	760.753	679.984	1.05058	0.589325	0.662869	0.881992
SLIV_32590	1.48393	3.7293	1.10275	0.855739	1.95491	2.1532	1.5147	2.04669	1.31739	0.577375	1.37357	2.39173
SLIV_31500	1.25918	1.16954	1.46994	1.27294	1.72039	1.86947	1.77087	2.37103	1.36627	1.59847	1.20473	1.86263
SLIV_09350	7.59276	5.45112	6.77863	7.50256	8.23068	7.38085	7.61835	8.51619	1.08402	1.35401	1.12388	1.13511
SLIV_10230	180.294	45.5679	42.1256	39.2052	175.822	70.9016	44.008	45.9159	0.975193	1.55596	1.04469	1.17117
SLIV_22325	217.079	88.3252	42.3627	27.0737	313.986	196.959	120.507	99.698	1.44641	2.22993	2.84464	3.68247
SLIV_09215	7.72972	140.623	109.649	121.282	5.35446	60.0714	61.4358	87.5151	0.69271	0.42718	0.560294	0.721586
SLIV_27675	140.634	559.779	2157.51	2622.17	183.296	502.322	1453.89	1174.02	1.30335	0.897357	0.673875	0.44773
SLIV_14865	19.5053	16.4866	15.1729	15.647	12.9098	20.5471	21.062	24.3049	0.661859	1.24629	1.38813	1.55333
SLIV_04505	6.35482	4.8752	9.72336	2.39681	2.06021	3.14561	3.59775	2.41914	0.324196	0.645228	0.370011	1.00932
SLIV_14275	5.97427	16.0682	21.1895	16.5633	12.9818	68.2714	59.106	52.3113	2.17295	4.24886	2.7894	3.15827
SLIV_01040	123.299	69.4355	94.335	117.06	99.0048	93.7735	94.9614	108.052	0.802965	1.35051	1.00664	0.92305
SLIV_03500	3.32691	6.83439	10.3141	10.3437	3.42894	5.55776	7.26969	7.1137	1.03067	0.813205	0.704833	0.687735
SLIV_00600	3.98573	0	0.996366	0	0.111527	0.551824	0	0.302842	0.0279817	N/A	0	N/A
SLIV_10555	11.9442	15.431	134.309	143.415	21.6434	51.8608	261.942	189.263	1.81204	3.36082	1.95029	1.31969
SLIV_34895	7.98966	5.00286	3.42037	3.01279	13.4253	13.6076	9.27312	9.33257	1.68034	2.71997	2.71115	3.09765
SLIV_28805	33.416	15.8263	15.4047	6.14545	26.3381	21.4433	15.94	16.5352	0.78819	1.35492	1.03475	2.69065
SLIV_16280	67.4348	53.4816	40.6072	52.4564	130.131	133.485	113.136	118.847	1.92973	2.4959	2.78612	2.26564
SLIV_14440	476.839	322.053	232.165	175.624	631.805	430.239	302.272	257.714	1.32499	1.33593	1.30197	1.46742
SLIV_08550	0.235308	1.40466	0.772806	0.874529	0.368702	0.601376	0.308418	0.698638	1.56689	0.42813	0.399088	0.798873
SLIV_17920	0.924047	0.743892	0.686026	0.592288	0.37441	0.934842	0.476049	0.482082	0.405186	1.25669	0.693923	0.813932
SLIV_35365	1.9731	2.76244	4.39076	2.37534	1.51219	3.22539	3.18147	3.91454	0.766406	1.16759	0.724583	1.64799
SLIV_17420	14.9389	13.8974	17.9331	15.461	5.1725	9.78605	10.6192	16.7957	0.346245	0.704166	0.592155	1.08633
SLIV_03325	2.26373	9.06013	132.453	52.936	1.25234	5.87514	54.7207	41.0629	0.55322	0.64846	0.413132	0.775709
SLIV_17620	66.6693	56.4773	59.4793	44.3646	113.131	88.4529	82.1833	84.7735	1.6969	1.56617	1.38171	1.91083
SLIV_08930	14.8239	13.6652	10.9936	7.58551	3.33777	3.39317	4.31892	5.45717	0.225161	0.248307	0.392857	0.71942
SLIV_07425	1.79231	2.22788	2.47246	0.974862	0.455821	0.437877	0.573321	0.40856	0.25432	0.196545	0.231883	0.419095
SLIV_22975	1.34091	2.35809	2.26736	3.1674	2.29555	6.74283	10.6053	14.139	1.71194	2.85945	4.67735	4.46392
SLIV_33365	20.2667	343.808	143.271	60.2076	26.3991	322.91	160.985	112.781	1.30259	0.939218	1.12363	1.8732
SLIV_05770	1170.09	3716.33	5529.09	3612.13	333.713	921.53	1437.04	957.15	0.285203	0.247968	0.259906	0.264982
SLIV_12120	11.5014	2643.64	4764.03	1184.1	53.2822	1794	3139.13	1343.84	4.63268	0.678608	0.658923	1.1349
SLIV_07195	0.0454131	0.0730531	0.0205942	0	0.0559246	0.0630565	0.159728	0.278731	1.23146	0.863161	7.75598	N/A
SLIV_17695	270.247	81.0237	66.1843	35.8836	261.108	132.501	100.255	83.1268	0.966184	1.63533	1.51479	2.31657
SLIV_29250	17.732	10.8635	16.7497	12.4791	27.9676	16.8113	23.4209	16.9807	1.57724	1.54751	1.39829	1.36073
SLIV_07050	80.819	87.31	54.3244	47.2045	207.039	226.465	131.072	125.625	2.56176	2.5938	2.41277	2.66129
SLIV_00485	4.59297	13.012	9.8616	21.0372	6.31121	8.57659	8.02913	17.4105	1.3741	0.659132	0.814182	0.827604
SLIV_31145	0.36329	2.79792	1.85075	2.94743	0	0	0.422154	0.61717	0	0	0.228099	0.209392
SLIV_36645	3.36927	5.80828	6.83464	6.02138	6.02823	11.3962	11.2017	11.3236	1.78918	1.96206	1.63896	1.88057
SLIV_36725	0.689122	1.3459	1.58887	2.25751	0.919155	1.77889	1.909	4.92748	1.33381	1.32171	1.20148	2.18271
SLIV_01255	8.96686	8.54089	15.2197	18.6269	4.05467	2.76176	2.86836	5.70614	0.452183	0.323357	0.188464	0.306338
SLIV_22440	233.213	201.913	359.165	120.256	110.838	109.564	132.241	72.6929	0.475267	0.542631	0.368189	0.604483
SLIV_26990	11.4697	5.78463	3.30464	5.54423	15.8429	12.2451	7.31838	14.9276	1.38129	2.11683	2.21458	2.69246
SLIV_32400	13.8589	11.5349	10.7495	8.64052	5.85322	6.9167	8.72056	9.11028	0.422344	0.599631	0.811256	1.05437
SLIV_11240	0.382261	0.815052	1.10491	1.06829	1.11127	1.62818	2.14451	2.1306	2.90709	1.99763	1.9409	1.9944
SLIV_29490	402.249	179.133	130.02	130.07	146.025	96.8468	62.1908	64.8573	0.363021	0.540641	0.478318	0.498636
SLIV_01930	0.129182	0.0835528	0.16404	0.0407878	0	0	0	0.0579102	0	0	0	1.41979
SLIV_18830	410.382	348.345	385.398	352.394	290.319	267.71	259.483	235.487	0.707436	0.768519	0.673287	0.66825
SLIV_03450	0.257557	0.617445	0.193552	0.540347	0.199414	0.223735	0.425607	0.358404	0.774252	0.362356	2.19894	0.663284
SLIV_16120	10.3907	8.0932	6.54223	7.48187	9.60911	7.5759	8.9028	15.4098	0.924784	0.936082	1.36082	2.05962
SLIV_19740	5.27737	2.61324	3.48013	4.78498	7.43746	10.7055	6.96793	5.95568	1.40931	4.09664	2.0022	1.24466
SLIV_00580	0	0.825081	0.428546	0.400467	0	0.788159	0.350922	0.920524	N/A	0.95525	0.818865	2.29863
SLIV_09080	9.63162	5.6047	3.59444	3.7259	14.7895	10.5676	5.69653	4.77996	1.53551	1.88549	1.58482	1.2829
SLIV_07520	9.61372	4.87126	6.33464	4.77618	10.9415	12.6117	8.72991	12.0003	1.13811	2.58899	1.37812	2.51254
SLIV_02390	0.542596	0.41739	0.593872	0.203757	0.423075	0.389269	0.316003	0.256575	0.779723	0.932626	0.532106	1.25922
SLIV_32050	9.01363	4.7903	6.85712	6.58464	2.33085	3.30069	2.60926	4.16443	0.258592	0.689037	0.380518	0.632446
SLIV_25955	352.667	111.849	92.816	23.3136	1387.95	670.462	418.489	306.52	3.93558	5.99435	4.5088	13.1477
SLIV_07765	72.9219	18.3744	13.2023	4.9218	139.085	71.8828	39.0686	31.9692	1.90732	3.91212	2.95922	6.49542
SLIV_02960	27.9835	17.9869	16.9532	7.00884	15.4986	19.7751	12.5823	9.45441	0.553848	1.09941	0.742179	1.34893
SLIV_26885	23.7369	23.3225	18.1184	14.9916	17.6685	29.896	19.6114	21.6716	0.744347	1.28185	1.0824	1.44559
SLIV_30890	6.81898	10.2833	10.2439	7.50758	9.21952	11.7584	10.8728	12.4751	1.35204	1.14344	1.0614	1.66166
SLIV_17265	443.728	329.463	369.02	346.054	889.314	564.385	657.524	1580.93	2.00419	1.71304	1.78181	4.56845
SLIV_13945	116.035	57.3799	61.472	43.9474	69.1317	42.1898	37.773	32.5331	0.595782	0.735272	0.614475	0.740275
SLIV_37555	0	0	0	0	0.0278546	0.108338	0.0890321	1.26613	N/A	N/A	N/A	N/A
SLIV_24740	13.9531	15.0072	10.1811	11.9971	19.442	29.7985	33.7905	37.6867	1.39338	1.98561	3.31894	3.14132
SLIV_21720	129.15	140.076	87.6737	171.162	109.029	153.891	74.5645	146.17	0.844207	1.09863	0.850477	0.853982
SLIV_36520	4.61601	7.04461	7.28583	6.69001	6.61053	14.0337	12.5974	13.3123	1.43209	1.99212	1.72902	1.98987
SLIV_18935	0	0	0	0	0.0489129	0.105998	0	0.164334	N/A	N/A	N/A	N/A
SLIV_05765	0.560193	0.565797	0.775799	0.58203	0.936573	0.722005	1.58673	1.38721	1.67188	1.27609	2.04529	2.3834
SLIV_25345	24.8613	16.8224	8.66846	10.667	9.98066	13.9197	9.04351	17.2074	0.401454	0.827448	1.04327	1.61314
SLIV_36395	6.77031	25.9518	23.6423	31.0935	5.14671	28.0862	25.7109	47.8568	0.760189	1.08224	1.0875	1.53913
SLIV_05600	143.252	117.581	86.9526	66.3633	103.502	146.45	151.025	340.823	0.722516	1.24552	1.73687	5.13571
SLIV_09025	1.86739	0.985224	1.09166	0.800169	0.516706	1.0133	0.830009	0.312153	0.2767	1.0285	0.760315	0.390109
SLIV_33665	1.91803	1.07316	0.268963	1.61504	1.53135	2.14253	1.16512	2.44808	0.798394	1.99647	4.3319	1.5158
SLIV_37270	3.27284	1899.02	618.115	579.786	27.0683	1400.04	555.979	718.673	8.27058	0.737242	0.899476	1.23955
SLIV_13295	2.8976	4.2184	5.95722	5.26827	1.32878	2.78051	1.62363	2.95182	0.458579	0.659139	0.272548	0.560302
SLIV_06430	0.599898	0.6078	0.60767	0.306063	0.594741	0.86505	0.581587	0.876548	0.991402	1.42325	0.957077	2.86394
SLIV_12270	0.982538	30.1065	28.2431	23.8611	3.15169	28.8619	25.3405	29.9804	3.2077	0.958659	0.897228	1.25646
SLIV_07230	0.077923	0.181943	0.0691248	0.273591	0.0591581	0.150482	0.0579784	0.23947	0.759186	0.827079	0.838749	0.875286
SLIV_09260	467.377	287.406	329.712	189.202	788.298	791.838	692.809	526.69	1.68664	2.75512	2.10126	2.78375
SLIV_37540	0	0	0	0	0	0	0	0	N/A	N/A	N/A	N/A
SLIV_21815	27.1435	12.3114	18.5226	15.6326	26.1134	13.7456	15.01	12.3328	0.96205	1.1165	0.810362	0.788914
SLIV_19135	7.74846	13.5903	24.1085	5.61288	17.7236	18.2702	23.4251	26.0185	2.28738	1.34435	0.971652	4.6355
SLIV_30295	309.665	211.058	133.036	150.28	152.863	136.156	123.504	181.207	0.493641	0.645111	0.928353	1.2058
SLIV_03050	74.5318	91.2192	46.9159	56.2349	163.627	163.617	121.257	181.741	2.19539	1.79367	2.58456	3.23181
SLIV_35230	0.298378	0.512468	0.425395	0.390014	0.274343	0.455188	0.350982	0.678373	0.919446	0.888227	0.825073	1.73935
SLIV_36420	5.56095	6.09668	8.40879	7.55294	7.86941	5.76983	8.27286	9.90643	1.41512	0.946388	0.983836	1.3116
SLIV_13760	93.7226	60.0759	53.6231	39.3768	80.5217	82.6198	54.9881	65.0562	0.85915	1.37526	1.02546	1.65215
SLIV_36575	54.9699	1760.49	1888.07	1951.14	167.437	978.356	1384.59	1166.34	3.04597	0.55573	0.733338	0.597777
SLIV_07740	1.99072	2.99761	4.00451	3.68378	1.5963	6.80462	6.66962	8.01305	0.801869	2.27002	1.66553	2.17522
SLIV_28350	79.2967	88.1802	59.4509	42.3895	74.9788	166.366	116.836	112.999	0.945548	1.88666	1.96526	2.66574
SLIV_32585	30.1644	14.2458	8.8258	7.2482	32.4434	24.9172	14.6253	21.0991	1.07555	1.74908	1.65711	2.91095
SLIV_35800	4.1289	5.78565	8.52919	5.23283	9.59424	12.0707	13.4217	16.0474	2.32368	2.08632	1.57362	3.06667
SLIV_37290	0.127847	2.02212	3.76559	1.94806	0.117759	1.74388	3.4629	3.00019	0.921094	0.862402	0.919618	1.54009
SLIV_07080	12.3851	13.7687	52.0336	143.608	7.75722	14.7534	33.1629	75.3183	0.626335	1.07152	0.637335	0.524472
SLIV_33405	0.277149	0.145353	0	0	0.237045	0.911607	0.837585	1.17179	0.855297	6.27167	N/A	N/A
SLIV_32870	1.50028	1.03362	0.582346	1.04633	0.983737	0.77111	0.278155	0.328472	0.655702	0.74603	0.477645	0.313927
SLIV_19270	9.61749	13.9554	18.8421	21.9808	15.3423	22.2395	22.3709	24.2635	1.59525	1.59361	1.18728	1.10385
SLIV_20945	0.87403	0.75991	0.681968	0.696268	0.948801	1.51968	0.616827	1.06104	1.08555	1.99982	0.904481	1.52389
SLIV_21425	5.61793	10.2191	8.88305	16.407	14.489	34.0119	59.8187	90.5226	2.57907	3.32828	6.73403	5.51732
SLIV_20895	1244.1	612.425	616.747	642.058	1451.35	1027.38	929.147	813.412	1.16658	1.67756	1.50653	1.26688
SLIV_32125	35.1519	28.4592	18.0601	15.711	71.38	84.3539	36.9973	63.7038	2.03062	2.96403	2.04857	4.05472
SLIV_21925	24.5833	28.5179	23.6172	17.9169	18.9734	33.0694	23.2218	26.559	0.771797	1.1596	0.983257	1.48235
SLIV_27130	284.87	257.551	206.267	336.328	222.629	179.079	142.244	202.122	0.781513	0.695315	0.689612	0.600968
SLIV_05295	0	0	0	0	0	0	0.16337	0.38881	N/A	N/A	N/A	N/A
SLIV_17565	61.4203	41.2538	33.759	25.6669	56.47	41.0512	35.2366	33.6926	0.919403	0.995088	1.04377	1.31269
SLIV_29935	95.1355	17.6291	8.36034	17.281	124.616	30.6668	20.397	21.6379	1.30988	1.73955	2.43973	1.25212
SLIV_03945	6.58189	6.78041	6.72499	3.12816	15.9822	20.8724	26.3905	32.6425	2.42822	3.07834	3.92425	10.435
SLIV_07970	1.05856	1.43106	2.60408	2.71429	0.661372	0.86354	1.25896	2.29836	0.624785	0.603427	0.483455	0.846761
SLIV_13550	451.623	400.166	391.572	344.545	559.92	475.049	307.754	461.29	1.2398	1.18713	0.785944	1.33884
SLIV_03130	64.9794	168.028	76.6012	208.58	78.1859	128.032	66.7467	142.416	1.20324	0.761969	0.871354	0.682792
SLIV_23230	53.3796	58.9735	68.2269	63.3242	25.3485	36.4547	30.2072	40.906	0.474872	0.618154	0.442746	0.645978
SLIV_32430	95.8699	65.8635	41.7378	30.2895	271.836	220.164	212.443	245.715	2.83547	3.34274	5.08996	8.11222
SLIV_28480	111.523	43.0084	21.578	6.21403	239.818	113.63	80.3551	56.7909	2.15039	2.64204	3.72394	9.13913
SLIV_14530	14.3884	8.63769	8.91113	3.89659	17.9531	18.6354	16.8971	27.6561	1.24775	2.15745	1.89618	7.09751
SLIV_36840	2.81677	5.31013	5.51953	56.5156	2.19927	4.67228	11.7763	101.866	0.780775	0.87988	2.13357	1.80244
SLIV_12440	14.4076	21.0476	21.6882	19.3653	18.0603	29.2318	30.5411	38.6835	1.25352	1.38884	1.40819	1.99757
SLIV_11975	9.90144	13.5684	37.3143	17.2244	4.32946	9.9809	24.9971	29.3126	0.437256	0.735599	0.669906	1.70181
SLIV_04745	260.171	41.5006	28.4914	17.9345	141.362	71.436	42.1101	37.3093	0.54334	1.72133	1.47799	2.08031
SLIV_01170	17.5545	19.5911	24.7483	39.3127	22.1104	26.6777	23.6604	34.1209	1.25953	1.36172	0.956038	0.867936
SLIV_22565	28.1751	32.7516	39.4099	37.3906	35.4977	49.1512	40.374	40.3342	1.25989	1.50073	1.02446	1.07873
SLIV_17675	17.0016	1288.97	986.574	1406.42	31.4231	762.795	655.35	864.399	1.84825	0.591787	0.664269	0.614611
SLIV_21420	34.3688	44.9778	37.9959	51.1536	38.8642	51.4507	60.6279	99.1565	1.1308	1.14391	1.59564	1.93841
SLIV_34080	37.8649	20.8083	18.0332	10.5678	13.6983	12.7149	7.88054	9.63953	0.361766	0.611051	0.437001	0.912157
SLIV_15720	25.7458	19.4302	19.0432	12.9122	9.03159	16.7295	36.5016	28.045	0.350798	0.861006	1.91678	2.17197
SLIV_02330	0.754695	0.776326	0.794135	0.526618	0.418502	0.615535	0.321564	0.634687	0.554531	0.792883	0.404924	1.20521
SLIV_02955	60.0827	41.0949	31.3256	13.3825	66.8555	35.2664	20.6272	20.6936	1.11272	0.85817	0.658478	1.54632
SLIV_13895	29.9571	44.8094	19.6058	15.7667	29.3999	49.5061	30.5244	38.8621	0.981399	1.10482	1.5569	2.46483
SLIV_08240	0.115833	0.0553044	0	0	0.0299699	0	0	0.141286	0.258733	0	N/A	N/A
SLIV_33910	79.9405	83.3143	81.6824	57.0146	31.9896	98.1974	108.059	113.308	0.400167	1.17864	1.32292	1.98736
SLIV_05790	14.296	12.3374	9.91465	7.86246	5.5864	7.92924	5.79128	7.7536	0.390766	0.642698	0.584114	0.986154
SLIV_13135	0.178991	0.12006	0.193208	0.161432	0.124715	0.0758137	0.253345	0.269288	0.696771	0.631464	1.31125	1.66812
SLIV_02515	17.0818	36.202	15.4319	17.1023	12.6016	20.6285	9.82975	14.4281	0.737718	0.569815	0.636977	0.843633
SLIV_15790	504.022	329.851	304.092	276.849	2553.58	1497.39	1316.12	1600.69	5.06641	4.53959	4.32803	5.78183
SLIV_22580	818.966	3413.19	3384.57	1201.32	956.051	2441.35	2142.96	989.331	1.16739	0.71527	0.633156	0.823537
SLIV_09940	246.914	168.912	145.04	92.9417	185.064	146.917	183.216	151.056	0.749508	0.869783	1.26321	1.62528
SLIV_10185	0.614118	0.682548	0.540258	0.401584	0.220876	0.32047	0.192836	0.665987	0.359664	0.46952	0.356933	1.6584
SLIV_13950	963.809	112.612	231.301	151.079	850.069	219.338	228.787	129.455	0.881989	1.94773	0.98913	0.856875
SLIV_16020	0.495363	3.38433	1.65143	1.1811	0.290607	0.550121	0.444206	0.712957	0.586654	0.16255	0.268982	0.603638
SLIV_05450	3.18718	3.81508	8.364	9.82951	3.32645	7.46098	7.44863	8.51209	1.0437	1.95566	0.890558	0.865973
SLIV_16325	3.57713	2.96199	1.43087	2.40674	2.20911	1.75318	2.3958	2.71585	0.617564	0.591891	1.67436	1.12844
SLIV_16195	11.4597	14.8558	11.8943	8.70908	11.1504	20.9897	20.523	20.965	0.973015	1.41289	1.72545	2.40726
SLIV_34135	4.92171	5.07442	4.2239	5.73193	2.17723	3.36914	1.72577	3.68082	0.442373	0.663947	0.408573	0.642161
SLIV_10605	89.0141	65.9066	44.5378	58.0822	67.1852	77.915	59.3293	111.493	0.75477	1.1822	1.33211	1.91957
SLIV_12750	92.3744	80.0409	52.1417	33.3857	48.5907	43.1295	43.1666	35.7264	0.52602	0.538843	0.82787	1.07011
SLIV_35400	26.0086	5.93506	3.36243	1.52789	0.540488	0.658777	0.110511	0.102063	0.0207811	0.110998	0.0328665	0.0667999
SLIV_27330	30.9184	22.5008	46.726	37.4458	28.5333	64.7879	87.804	75.1554	0.922857	2.87936	1.87913	2.00704
SLIV_02015	5.94435	5.93009	6.16639	28.2281	8.37894	11.5332	10.4037	25.9911	1.40956	1.94486	1.68716	0.920752
SLIV_29915	115.729	56.2621	26.9601	19.0136	119.537	89.2026	44.3701	57.5745	1.0329	1.58548	1.64577	3.02807
SLIV_05390	20.494	31.33	33.6178	38.5667	21.7099	23.1488	21.8174	27.5545	1.05933	0.738872	0.648984	0.714462
SLIV_23540	6.23991	12.9544	13.8305	11.5117	11.0352	33.8011	31.8357	33.3445	1.76849	2.60923	2.30185	2.89658
SLIV_22175	5.92606	8.71625	12.7389	9.12712	2.40422	4.00688	4.21869	6.68552	0.405703	0.459702	0.331165	0.73249
SLIV_01200	15.1153	22.096	27.1838	22.9476	12.1541	30.9618	36.9698	32.1658	0.804093	1.40124	1.36	1.40171
SLIV_00890	0.257473	0.100554	0.103672	0.154772	0.243678	0.188801	0.123862	0.277631	0.946422	1.8776	1.19474	1.79381
SLIV_18025	7.25145	179.178	187.733	113.501	14.3525	257.229	206.137	117.835	1.97926	1.43561	1.09803	1.03819
SLIV_14005	0.308068	81.709	46.4407	51.3319	1.27982	58.4537	46.3374	62.4651	4.15435	0.715389	0.997775	1.21689
SLIV_09265	292.595	139.03	117.471	63.5253	133.148	131.242	166.782	130.813	0.455058	0.943979	1.41976	2.05923
SLIV_10975	2.85733	4.47047	4.38753	4.69723	2.0658	6.02908	4.9048	8.1965	0.722982	1.34864	1.1179	1.74496
SLIV_26370	4.6704	7.15194	3.35558	2.7052	7.84296	7.25761	5.05466	5.56297	1.67929	1.01478	1.50634	2.0564
SLIV_28495	10.6045	7.78812	7.72435	5.59115	13.8331	28.9743	12.8394	15.8343	1.30445	3.72032	1.66219	2.83202
SLIV_22740	54.1787	60.6065	29.2555	20.0772	52.0595	83.8591	61.6533	82.357	0.960886	1.38367	2.10741	4.10202
SLIV_34220	12.1099	9.70686	6.43876	5.86063	18.9091	19.6163	14.225	20.3945	1.56146	2.02087	2.20927	3.47992
SLIV_35590	3.37036	2.49559	2.82121	1.18961	0.31453	0.311834	0.259785	0.640979	0.0933224	0.124954	0.0920829	0.538813
SLIV_01560	1.32473	233.495	89.8465	205.913	3.23654	175.899	119.372	225.801	2.44318	0.753329	1.32862	1.09659
SLIV_02450	16.1273	28.8241	23.8541	49.5888	28.8605	69.5264	36.6077	88.673	1.78954	2.41209	1.53465	1.78817
SLIV_09435	5.37389	13.5492	29.6062	25.0101	5.25505	18.8156	25.8151	28.7282	0.977887	1.38869	0.871948	1.14866
SLIV_30035	35.0193	71.2863	37.7319	35.114	177.505	272.448	187.773	238.322	5.06878	3.82188	4.97652	6.78711
SLIV_08290	29.2987	30.2009	47.6733	69.6283	18.7649	16.7679	18.768	26.9007	0.640468	0.555211	0.393678	0.386347
SLIV_22425	2.96204	1.37255	0.380194	1.31018	3.1461	2.18408	2.55132	2.62194	1.06214	1.59126	6.71058	2.00121
SLIV_22530	40.4704	36.9508	25.7121	19.166	25.2131	23.7386	20.8673	21.8276	0.623	0.642438	0.811573	1.13887
SLIV_26595	216.62	247.693	205.396	147.746	584.774	506.944	474.508	363.082	2.69954	2.04667	2.31021	2.45748
SLIV_35805	9.36474	12.6127	8.09524	6.05641	5.85602	5.69585	3.84875	4.51327	0.625326	0.451598	0.475433	0.745206
SLIV_13965	6.92817	654.286	249.37	246.483	1.60625	51.0256	28.6486	37.0449	0.231843	0.0779867	0.114884	0.150294
SLIV_17390	155.09	368.547	416.46	425.871	22.2081	99.0449	71.8764	111.287	0.143194	0.268744	0.172589	0.261316
SLIV_16535	0.504439	0.939442	0.941483	1.4037	0.394537	0.53987	0.554423	1.04695	0.782131	0.574671	0.588883	0.74585
SLIV_15640	81.8013	59.4035	58.3416	57.3842	62.6568	63.4462	64.5323	77.707	0.765963	1.06805	1.10611	1.35415
SLIV_14355	2.62306	2.05899	1.56984	2.45567	4.3469	6.58937	5.28279	6.18487	1.65719	3.20028	3.36517	2.51861
SLIV_10430	5019.29	2041.39	1244.12	1098.23	6066.27	2831.45	1826.17	1300.13	1.20859	1.38702	1.46784	1.18385
SLIV_09405	7.38819	18.35	34.1989	27.2155	6.88012	71.5779	144.834	99.787	0.931233	3.90071	4.23504	3.66655
SLIV_21640	1.16524	196.414	37.9482	20.4349	3.44135	123.13	36.4985	25.9559	2.95334	0.626887	0.961798	1.27018
SLIV_36785	2.37745	3.05083	3.37069	2.13787	1.34156	2.19081	1.53881	1.86759	0.564286	0.718103	0.456528	0.873576
SLIV_03065	39.6868	73.4743	69.6291	119.919	72.3262	179.048	267.372	431.941	1.82242	2.43687	3.83995	3.60195
SLIV_16355	8.99823	4.25705	1.74252	1.73475	4.41685	6.02265	3.03597	3.10184	0.490858	1.41475	1.74229	1.78806
SLIV_01765	10.5403	3.16154	2.51499	2.49843	0.6982	1.50896	0.965762	1.74035	0.0662413	0.477285	0.384003	0.696575
SLIV_19565	4855.02	1182.68	1593.29	1846.21	5469.49	4077.29	2916.37	3241.3	1.12656	3.44751	1.83041	1.75565
SLIV_11850	2.95101	1.72663	1.54433	0.831117	1.42644	1.23789	1.0479	1.51781	0.483373	0.716942	0.67855	1.82623
SLIV_21955	24.0178	13.2752	11.2219	8.55892	26.1281	23.3722	18.0751	23.8376	1.08786	1.7606	1.6107	2.78512
SLIV_24115	0.167704	0	0.188017	0.423928	0.0641031	0.0457516	0.181654	0.275224	0.382239	N/A	0.96616	0.649225
SLIV_11080	46.9047	83.9963	62.0429	52.4247	20.7966	46.7772	48.4187	140.326	0.443379	0.556896	0.780407	2.67671
SLIV_04270	1.51729	3.4838	6.01614	80.7439	1.17069	2.3518	2.69294	23.6296	0.77157	0.675068	0.447619	0.292649
SLIV_07625	377.972	26.739	8.3346	73.8944	417.383	93.8812	51.0765	203.116	1.10427	3.51102	6.12824	2.74873
SLIV_27360	61.5493	54.3449	45.6866	40.992	113.444	108.078	72.8327	83.2464	1.84314	1.98875	1.59418	2.0308
SLIV_07025	2.71193	2.11742	1.62398	1.06508	10.9095	11.9265	11.3273	10.6	4.02278	5.63254	6.97503	9.95237
SLIV_24670	16.3794	10.4425	5.73981	6.07802	34.5658	44.3934	33.0813	61.9364	2.11032	4.25123	5.76348	10.1902
SLIV_17345	4.37763	7.04464	4.63206	4.3824	3.84997	7.69232	8.26556	12.7251	0.879465	1.09194	1.78443	2.90367
SLIV_01835	0	0	0	0	0	0	0.0757672	0	N/A	N/A	N/A	N/A
SLIV_33805	16.8493	15.5438	12.1489	10.0313	9.05883	5.64418	5.97017	4.08269	0.537639	0.363114	0.491417	0.406996
SLIV_00435	2.63595	3.4128	3.14131	3.63108	0.500727	0.520535	0.631373	1.93358	0.18996	0.152524	0.20099	0.532508
SLIV_23000	30.8706	24.3324	20.6084	19.2231	55.9896	74.6505	55.422	69.8683	1.81369	3.06795	2.68929	3.6346
SLIV_16740	27.1156	18.9335	12.8157	10.7339	36.8176	28.7795	23.4705	25.1326	1.3578	1.52003	1.83139	2.34143
SLIV_06185	4.34953	6.78697	7.50916	10.6188	4.76007	10.0745	9.87371	18.3877	1.09439	1.48439	1.31489	1.73161
SLIV_08795	0.324448	0.287365	0.270894	0.783317	0.462525	0.663053	0.477273	0.182378	1.42557	2.30735	1.76184	0.232828
SLIV_05660	3.94854	3.12145	4.03358	2.21343	3.73902	2.63157	2.4232	2.11832	0.946938	0.84306	0.600756	0.957028
SLIV_18470	981.346	455.017	374.004	261.078	792.371	467.516	310.524	244.934	0.807434	1.02747	0.83027	0.938164
SLIV_13360	7.65292	82.2335	76.8122	49.8874	17.9537	195.652	150.609	135.948	2.346	2.37922	1.96074	2.7251
SLIV_16655	28.5865	53.4087	36.0393	35.5536	20.1077	23.9611	23.861	25.9626	0.703397	0.448637	0.662085	0.730239
SLIV_36615	167.805	158.512	187.055	220.28	162.59	127.971	99.1594	107.734	0.968925	0.807326	0.530108	0.489077
SLIV_36495	0.316677	2.01478	3.3279	5.55719	0.455502	1.95151	3.25368	5.4058	1.43838	0.968594	0.977698	0.972758
SLIV_00845	0.422804	1.18585	0.744164	0.882605	0.404131	0.600704	0.675187	0.619697	0.955836	0.506561	0.90731	0.702122
SLIV_06335	11.8992	10.1165	13.507	14.5534	8.93735	15.0424	14.4257	15.9909	0.751087	1.48692	1.06802	1.09877
SLIV_32600	26.0616	33.3552	31.4101	15.7608	221.473	229.873	173.803	159.713	8.49806	6.89167	5.53334	10.1336
SLIV_25165	1071.78	621.194	580.383	494.547	1377.3	811.668	631.214	470.81	1.28507	1.30663	1.08758	0.952003
SLIV_13810	192.962	472.432	259.287	178.633	156.234	258.481	157.272	100.982	0.809662	0.547127	0.606554	0.565301
SLIV_36290	3.84115	2.88772	3.54947	5.77415	6.20673	4.9255	3.99218	4.83649	1.61585	1.70567	1.12473	0.837611
SLIV_35475	53.0142	60.0114	76.1934	27.9753	8.12953	9.18053	13.1345	14.4134	0.153346	0.15298	0.172384	0.515219
SLIV_11190	0.846047	1.05942	1.92973	1.93279	1.15087	1.37107	1.38089	2.13758	1.36029	1.29417	0.715588	1.10595
SLIV_16860	10.8624	5.04022	10.525	8.14154	23.774	14.8173	20.1024	14.0607	2.18864	2.93982	1.90997	1.72703
SLIV_31155	5.10753	11.1759	6.99242	8.90983	2.79236	5.8084	5.06248	5.15914	0.546714	0.519727	0.723995	0.579039
SLIV_32115	0.923953	0.993845	1.24731	1.52531	1.21458	1.55714	1.47742	1.5988	1.31455	1.56678	1.18448	1.04818
SLIV_04955	1.24341	12.5296	15.852	33.194	1.07459	7.58494	8.934	15.2218	0.86423	0.605364	0.563589	0.458572
SLIV_16500	7.46472	3.53565	3.20139	3.38676	5.9676	7.83274	5.54064	6.96681	0.799441	2.21536	1.7307	2.05707
SLIV_03245	0.299756	0.570429	0.560484	0.550595	0.235042	0.549341	0.519236	0.274714	0.784111	0.963031	0.926406	0.49894
SLIV_18970	90.213	125.306	80.6427	91.2646	462.822	604.657	336.649	294.71	5.13033	4.82545	4.17457	3.22919
SLIV_31535	9.72192	7.58682	5.46635	7.68445	3.43902	3.78186	3.5468	5.05	0.353739	0.498478	0.648843	0.657171
SLIV_23875	0.247774	0.419212	1.19664	0.974612	0.479005	0.983233	1.95227	1.2947	1.93324	2.34543	1.63147	1.32842
SLIV_29325	4.43829	5.47456	3.34535	2.22728	6.0336	7.42201	5.43987	6.57594	1.35944	1.35573	1.6261	2.95245
SLIV_23945	4.28491	3.51038	4.19531	3.67558	5.07971	3.96883	4.29856	4.18337	1.18549	1.1306	1.02461	1.13815
SLIV_25010	80.1698	52.8462	41.7243	25.1359	12.2122	23.5319	16.3668	21.5914	0.152329	0.44529	0.392261	0.858984
SLIV_18675	11.9968	38.4625	40.6129	37.5442	16.5881	24.0583	41.64	57.4332	1.38271	0.625501	1.02529	1.52975
SLIV_02640	8.05998	7.52238	5.07002	5.08868	3.69809	8.88661	5.1049	7.80441	0.458822	1.18136	1.00688	1.53368
SLIV_11885	27.4251	20.7424	16.3983	15.3272	16.9131	14.8685	11.2337	12.9063	0.616703	0.716813	0.685053	0.84205
SLIV_20205	344.378	431.809	375.676	357.253	148.549	347.579	381.257	662.263	0.431355	0.804937	1.01485	1.85377
SLIV_34975	1.96389	3.11761	2.38617	2.70087	2.36248	3.71628	3.66825	4.72951	1.20296	1.19203	1.5373	1.75111
SLIV_19265	4.61403	4.10945	4.71294	3.23661	3.11362	2.94887	2.28845	3.25054	0.674815	0.717582	0.485567	1.0043
SLIV_23360	24.4494	13.4263	10.1216	11.1181	10.3389	11.9397	9.69968	15.7672	0.42287	0.889277	0.958317	1.41816
SLIV_30650	95.3053	88.3925	61.2753	44.473	97.113	120.226	84.1427	116.283	1.01897	1.36014	1.37319	2.61469
SLIV_21185	48.3324	178.334	56.619	80.8411	22.4409	77.1626	41.9752	66.7527	0.464304	0.432687	0.741363	0.825727
SLIV_16830	41.3565	24.843	14.3191	13.6072	31.3572	26.5466	18.8086	23.8781	0.758217	1.06858	1.31353	1.75482
SLIV_06610	0.761269	0.623633	0.559667	0.696833	2.45513	1.35667	0.926059	1.56032	3.22505	2.17543	1.65466	2.23916
SLIV_01865	0.486379	0.600055	0.348546	0.591884	0.511368	0.52174	0.347204	1.11731	1.05138	0.869487	0.996149	1.88772
SLIV_01710	3.71431	3.61625	2.95681	1.63085	7.15711	6.1233	2.97134	3.03836	1.9269	1.69327	1.00491	1.86305
SLIV_27650	377.611	242.985	180.593	163.38	421.967	353.107	205.834	185.002	1.11747	1.4532	1.13976	1.13234
SLIV_04630	16.87	14.8339	16.6574	13.3268	8.92828	11.1558	11.9588	12.1218	0.529239	0.752047	0.717928	0.909576
SLIV_17880	0.424858	0.949753	0.0600101	0.359152	0.273363	0.573099	0.487113	0.690873	0.643422	0.603419	8.11718	1.92362
SLIV_14495	1.2668	3.32096	4.32082	6.41511	3.18574	5.33333	9.61643	10.8621	2.5148	1.60596	2.2256	1.69321
SLIV_32865	1.0308	0.353494	1.58397	1.28717	1.49324	0.64094	0.698166	0.479892	1.44861	1.81316	0.440769	0.372827
SLIV_23980	2.64315	4.86947	13.0627	6.12859	1.56054	6.69893	8.78546	7.50683	0.590411	1.3757	0.672562	1.22489
SLIV_16540	1.39751	1.1339	0.369096	0.841472	0.528146	0.725206	1.21744	1.23743	0.377919	0.63957	3.29843	1.47056
SLIV_11085	88.503	105.506	72.0913	93.6345	48.3567	71.4957	41.4413	111.12	0.546385	0.677644	0.574845	1.18674
SLIV_01600	4.13987	22.8673	40.0805	24.5284	6.79455	21.7753	29.8995	23.9454	1.64125	0.952246	0.745986	0.97623
SLIV_18635	7.73955	77.2135	156.711	80.9503	6.31132	66.8335	229.305	155.256	0.815463	0.865567	1.46323	1.91792
SLIV_06420	0.413637	0.10366	0.118914	0.191229	0.361102	0.296766	0.29273	0.188382	0.872992	2.86287	2.46169	0.985111
SLIV_35735	30.0121	10.5926	9.37455	9.29781	20.6038	12.9493	9.7175	12.5835	0.686518	1.22248	1.03658	1.35338
SLIV_12405	127.37	148.894	157.035	170.393	108.638	92.2128	96.1612	95.19	0.852931	0.619317	0.612354	0.558648
SLIV_20200	399.564	489.331	423.147	347.616	709.06	1095.3	877.547	1253.27	1.77458	2.23836	2.07386	3.60534
SLIV_21860	48.1302	42.8395	52.7117	54.4519	108.715	229.567	116.593	387.111	2.25877	5.35877	2.2119	7.10923
SLIV_11215	56.6794	51.9521	30.7352	41.157	184.459	168.052	94.9898	152.35	3.25443	3.23475	3.09059	3.70168
SLIV_14670	16.6408	17.2252	15.1192	13.7424	5.11277	6.82172	5.65029	5.08641	0.307242	0.396032	0.373717	0.370126
SLIV_33700	69.1484	22.8462	15.3995	16.5947	90.4684	48.4089	27.1007	27.9091	1.30832	2.1189	1.75985	1.6818
SLIV_33300	1.96163	6.42899	9.20098	5.35898	4.67705	7.73693	11.2815	10.0851	2.38427	1.20344	1.22612	1.88191
SLIV_17025	2.88353	1.69963	1.7938	2.56862	2.56495	1.57336	1.40761	1.59617	0.889519	0.925707	0.78471	0.62141
SLIV_30875	14.4389	10.6701	7.1429	5.1005	7.32165	9.76771	5.95023	8.25364	0.507077	0.915431	0.833027	1.6182
SLIV_21565	11.1868	9.07691	6.0182	4.74234	14.8393	27.0253	14.1195	21.1028	1.3265	2.97737	2.34613	4.44988
SLIV_30700	22.5942	23.7419	21.6494	17.8177	37.9526	51.712	43.5584	53.1621	1.67975	2.17809	2.01199	2.98367
SLIV_22500	22.3631	10.7409	11.9034	8.28086	23.8067	19.8719	13.1311	10.1195	1.06455	1.85011	1.10314	1.22203
SLIV_29535	10.1726	21.1102	17.517	8.35894	20.9728	65.3897	41.3954	37.5218	2.0617	3.09754	2.36315	4.48882
SLIV_03100	4.18992	13.6821	10.8985	10.7779	3.26933	10.4253	10.4334	15.0783	0.780285	0.761964	0.957328	1.39901
SLIV_35550	3.53762	4.54149	3.75248	3.23783	1.8075	3.19906	2.32843	3.00509	0.510936	0.704407	0.620505	0.928118
SLIV_01810	0.216802	0.417432	1.44338	4.89325	0.290476	1.07828	1.14389	2.89786	1.33982	2.58313	0.792507	0.592216
SLIV_20185	82.2921	60.5212	52.6495	110.34	133.902	94.6597	76.1193	115.319	1.62716	1.56407	1.44578	1.04512
SLIV_35180	4.1976	4.12312	4.49437	3.7406	3.80416	5.79054	5.50967	5.4896	0.90627	1.40441	1.2259	1.46757
SLIV_37480	0	0	0	0	0	0	0	0	N/A	N/A	N/A	N/A
SLIV_36635	10.1471	5.29248	11.0886	25.636	17.7593	18.598	20.4379	26.844	1.75018	3.51404	1.84314	1.04712
SLIV_20365	8.02215	1.21729	0.91626	0.578926	1.94502	1.75462	0.411044	0.121535	0.242456	1.44141	0.448611	0.209932
SLIV_34495	13.9532	12.6363	5.8507	11.6981	1.61745	6.92028	3.76331	7.58399	0.11592	0.547651	0.643224	0.648311
SLIV_35285	0.218947	0.216739	0.325348	0.272306	0.0739336	0.162353	0.0964752	0.237599	0.337678	0.749072	0.29653	0.872545
SLIV_16180	9.22098	6.33786	3.90936	2.75771	7.40809	6.21201	2.80619	3.99117	0.803395	0.980144	0.717814	1.44728
SLIV_10125	4.8292	3.1411	1.90828	1.79076	21.3193	23.7943	13.672	12.798	4.41466	7.57513	7.16454	7.14669
SLIV_04875	13.6485	6.70642	5.07252	5.56444	14.8109	19.5415	9.24736	16.7761	1.08517	2.91385	1.82303	3.01487
SLIV_28225	0.559491	0.325845	0.987462	3.88429	0.286995	0.531182	0.536045	0.933665	0.512958	1.63017	0.542851	0.240369
SLIV_23035	2.16796	1.5949	1.91158	2.66312	0.802287	1.51934	1.82073	1.99706	0.370065	0.952627	0.952476	0.749894
SLIV_20570	182.371	202.408	165.282	118.073	135.526	137.43	131.095	128.047	0.743132	0.678974	0.793158	1.08448
SLIV_31940	4.87953	44.0235	126.567	133.045	7.06804	34.3638	74.4133	90.8139	1.44851	0.780579	0.587936	0.68258
SLIV_25545	1.2579	2.46735	3.27939	3.79005	2.22482	2.80701	3.56503	2.87856	1.76868	1.13766	1.0871	0.759504
SLIV_23715	402.251	522.013	601.073	336.19	397.05	685.885	679.935	598.298	0.98707	1.31392	1.1312	1.77964
SLIV_02290	357.778	472.541	403.626	278.905	623.582	756.625	511.004	491.472	1.74293	1.60119	1.26603	1.76215
SLIV_03275	16.1156	29.0028	31.4482	44.5915	14.022	28.9694	27.2396	44.4559	0.870085	0.998848	0.866173	0.996958
SLIV_15830	135.645	274.622	241.453	169.358	270.378	637.16	532.558	585.018	1.99327	2.32013	2.20563	3.45434
SLIV_36320	1.9835	2.39357	1.42927	0.8384	1.65536	2.12565	1.69154	2.15544	0.834562	0.888064	1.1835	2.5709
SLIV_34810	0.783267	0.512501	0.300186	1.6416	0.203892	0.247081	0.336166	0.625539	0.26031	0.482108	1.11986	0.381055
SLIV_19085	74.57	45.6473	33.4014	25.5536	22.7338	22.5157	17.7364	18.4783	0.304866	0.493254	0.531006	0.723118
SLIV_00565	4.89229	5.44285	5.1519	7.22417	1.32362	1.58411	1.12988	2.62058	0.270552	0.291044	0.219314	0.362752
SLIV_00680	2.44828	11.2843	14.2467	17.0875	3.46362	6.72077	6.77383	8.91061	1.41472	0.595588	0.475468	0.521468
SLIV_28610	96.4557	163.939	133.601	118.402	54.8404	80.0885	58.8226	75.2793	0.568555	0.488526	0.440287	0.635796
SLIV_36550	0.503215	2.23356	3.36838	1.84668	0.749799	1.97394	3.47954	2.14041	1.49002	0.883763	1.033	1.15906
SLIV_28460	322.699	239.168	189.17	86.6519	328.845	261.645	234.551	161.78	1.01905	1.09398	1.2399	1.86701
SLIV_31695	2.84841	2.10477	0.834543	1.11572	3.70985	5.48042	7.23739	6.82249	1.30243	2.60381	8.67228	6.11485
SLIV_30195	407.384	366.279	315.428	213.984	186.228	149.215	157.007	132.944	0.457132	0.407381	0.49776	0.62128
SLIV_23510	397.94	162	94.1324	131.385	604.067	285.804	180.28	158.352	1.51798	1.76423	1.91517	1.20526
SLIV_09725	10.5998	4.96345	3.99479	2.16206	12.1422	16.0573	22.0368	37.4546	1.14551	3.2351	5.51638	17.3236
SLIV_06595	45.8147	52.3273	48.1322	64.4974	25.8939	31.9599	42.3939	44.4968	0.565187	0.61077	0.880781	0.6899
SLIV_34815	0.561564	0.1878	0.570843	1.24496	0.380582	0.814985	0.426187	1.51817	0.677719	4.33964	0.746592	1.21946
SLIV_32100	5.98735	1.58684	1.1695	3.69703	10.2273	5.61705	3.7519	7.69727	1.70816	3.53977	3.20811	2.08201
SLIV_04105	1.48458	2.03308	2.75665	3.29044	2.19155	2.6938	2.78116	3.38561	1.47621	1.32499	1.00889	1.02892
SLIV_37590	0	0	0	0	0	0	0.0153866	0	N/A	N/A	N/A	N/A
SLIV_05115	1.41492	5.30966	5.80477	17.082	1.79489	4.35872	3.28836	11.969	1.26855	0.820904	0.566492	0.70068
SLIV_31760	1.89689	4.09266	4.46641	5.41219	1.74617	5.06263	4.07591	6.664	0.920544	1.237	0.912569	1.23129
SLIV_01610	77.2855	67.8974	84.1451	81.3767	91.58	119.947	125.32	135.513	1.18496	1.7666	1.48933	1.66526
SLIV_06795	0.511254	2.28371	55.3059	20.7788	1.10739	5.66966	39.7352	22.9931	2.16602	2.48266	0.718461	1.10656
SLIV_14990	9.3968	10.5785	12.0991	11.7483	10.8141	21.5736	16.4894	20.0176	1.15083	2.03938	1.36286	1.70388
SLIV_11685	92.0551	57.1715	42.494	21.5996	34.5183	35.2719	35.6746	34.4121	0.374974	0.616948	0.839522	1.59318
SLIV_00210	0.14772	0.299476	0	0.329576	0.287384	0.820444	0	1.55098	1.94546	2.7396	N/A	4.70599
SLIV_36205	14.5076	14.179	14.4601	12.0106	18.4815	22.3067	28.2914	26.9108	1.27392	1.57322	1.95651	2.24059
SLIV_27075	872.804	224.356	214.584	200.426	412.308	248.38	218.164	196.586	0.472395	1.10708	1.01668	0.980843
SLIV_25680	8.12336	14.7794	50.9949	82.7086	11.281	12.5278	28.3959	33.0865	1.38871	0.847655	0.556838	0.400036
SLIV_21770	228.281	108.884	55.0271	47.7013	158.349	114.731	65.7528	68.9613	0.693657	1.0537	1.19492	1.44569
SLIV_36125	1.16378	0.78021	0.760807	0.975504	0.42803	0.607917	0.358812	0.625561	0.367794	0.779171	0.47162	0.641269
SLIV_36335	3.13035	4.66289	4.73446	4.28449	19.5489	50.3684	54.7978	82.6425	6.24496	10.802	11.5742	19.2887
SLIV_26325	106.68	85.083	72.8406	41.6228	33.0463	56.9866	49.2812	79.5859	0.309772	0.669777	0.676562	1.91207
SLIV_06690	1.12947	1.77334	6.44039	4.63779	1.6095	2.64522	9.50249	5.9694	1.425	1.49166	1.47545	1.28712
SLIV_28050	66.4931	28.3304	22.8187	21.3579	83.3737	62.8408	44.4108	56.1901	1.25387	2.21814	1.94625	2.63088
SLIV_10805	152.839	97.5042	88.5452	80.4784	70.2455	53.8372	52.3361	62.91	0.459605	0.552153	0.591066	0.7817
SLIV_24325	2.52382	6.49486	3.7513	4.77712	1.88214	5.17748	3.45312	6.9544	0.74575	0.797166	0.920513	1.45577
SLIV_28620	69.3797	106.724	47.2557	55.3127	144.526	150.061	119.732	245.624	2.08312	1.40607	2.53369	4.44065
SLIV_31800	12.6607	11.2027	12.2811	9.74398	12.4004	13.7112	11.2094	9.50193	0.979441	1.22392	0.912736	0.975159
SLIV_21455	0.676358	174.153	47.8209	38.8759	1.74175	90.953	41.5273	30.242	2.57519	0.522258	0.868393	0.77791
SLIV_24950	80.864	78.8146	63.8454	28.0025	13.9057	13.6437	8.62364	6.95812	0.171965	0.173112	0.135071	0.248482
SLIV_32440	5.54656	8.14408	6.63537	7.3642	7.03489	13.4785	14.3715	20.8115	1.26834	1.65501	2.16589	2.82604
SLIV_15350	100.948	173.016	221.095	246.081	147.933	221.996	230.183	242.001	1.46545	1.28309	1.04111	0.983419
SLIV_18850	470.652	365.959	240.004	232.333	407.201	368.052	269.36	239.47	0.865185	1.00572	1.12231	1.03072
SLIV_21790	97.0384	60.8979	38.9635	32.5941	63.9279	67.4166	65.5479	78.1131	0.65879	1.10704	1.68229	2.39654
SLIV_17305	6.18887	9.23275	5.98588	4.39511	3.31831	5.78519	7.71446	8.45047	0.536173	0.626594	1.28878	1.9227
SLIV_17070	2.22832	2.96539	2.45393	2.52145	0.598861	1.62077	1.825	1.8744	0.26875	0.546563	0.743705	0.743383
SLIV_01360	8.13055	17.3788	18.5644	29.9733	7.13435	13.0848	10.557	11.9948	0.877474	0.752919	0.568669	0.400182
SLIV_11835	2.70621	7.3314	4.17288	4.50532	4.00093	6.697	8.18346	15.3141	1.47842	0.913469	1.96111	3.39912
SLIV_23095	333.505	148.752	135.858	83.4213	307.773	167	123.917	72.9575	0.922841	1.12267	0.91211	0.874567
SLIV_35065	5.05963	7.12502	8.36988	13.191	8.49676	8.22336	9.03905	13.3955	1.67932	1.15415	1.07995	1.01551
SLIV_11270	0.393033	1.06368	1.99211	2.32472	0.278874	0.66683	1.05965	0.898014	0.709544	0.626907	0.531923	0.38629
SLIV_16360	0.575812	0.411624	0.452601	0.987437	0.555286	0.517574	0.92466	1.47096	0.964352	1.25739	2.04299	1.48967
SLIV_24480	4.32147	2.5583	1.5839	2.47269	8.8427	15.008	10.5561	9.43456	2.04622	5.86641	6.66462	3.8155
SLIV_32980	0.532346	0.263895	0.495173	1.61144	0.0673582	0	0.210278	0.13464	0.126531	0	0.424656	0.0835526
SLIV_03350	0.342378	4.39524	3.95448	3.30647	0.556171	6.77653	5.70952	8.39885	1.62444	1.54179	1.44381	2.54013
SLIV_36040	5.72041	5.43865	7.57147	27.751	2.21296	2.2539	3.57889	15.865	0.386853	0.414422	0.472682	0.57169
SLIV_21400	2.82087	1.50199	2.12282	1.22186	1.85585	3.07494	3.68028	3.25826	0.657901	2.04724	1.73367	2.66664
SLIV_16630	31.2187	23.6852	12.6912	10.0586	18.053	14.9209	9.77472	14.7183	0.578276	0.62997	0.770198	1.46325
SLIV_30975	4.61905	3.57592	3.71562	2.31024	3.42391	3.88148	3.4808	3.10769	0.741259	1.08545	0.9368	1.34518
SLIV_12055	260.62	333.839	404.409	343.093	257.179	283.211	277.187	223.431	0.986798	0.848345	0.685413	0.651227
SLIV_25195	8.82013	4.53839	3.44064	3.33829	6.66214	9.81853	5.86176	6.90147	0.755333	2.16344	1.70368	2.06736
SLIV_15025	17081.7	14664.1	13292.4	16944.5	21062.8	15731.9	12407.2	9782.27	1.23307	1.07282	0.933404	0.577313
SLIV_08965	13.9129	6.31878	3.04148	1.50112	14.242	9.54698	6.04314	9.96743	1.02365	1.51089	1.98691	6.64001
SLIV_26145	48.9071	39.5532	35.5969	42.4169	46.7461	45.8903	41.3155	109.396	0.955814	1.16022	1.16065	2.57907
SLIV_10150	115.939	143.128	128.092	110.342	67.0728	79.9042	67.9601	70.5235	0.57852	0.558273	0.530557	0.639138
SLIV_31200	8.45243	8.81166	5.23885	5.22746	13.1888	12.2394	7.9951	8.33377	1.56035	1.389	1.52612	1.59423
SLIV_31300	6.80462	14.5809	27.7649	13.8722	5.16339	8.45481	11.9793	9.7436	0.758806	0.579855	0.431455	0.702385
SLIV_08305	1.30777	0.942601	0.343852	0.335575	0.11301	0.0559157	0.170239	0.0451781	0.0864137	0.0593206	0.495094	0.134629
SLIV_30655	102.604	120.471	124.167	90.9718	64.6161	123.667	114.771	159.492	0.629764	1.02653	0.92433	1.7532
SLIV_09820	17.76	17.0166	32.6098	33.4771	39.1788	71.8444	116.548	173.967	2.20602	4.22202	3.57402	5.19658
SLIV_30290	308.002	234.489	157.662	142.146	246.27	196.531	140.998	130.638	0.799572	0.838122	0.894311	0.919039
SLIV_23975	0.853443	4.45449	9.3553	4.40046	2.90888	13.3433	16.7024	32.0028	3.40841	2.99547	1.78535	7.27261
SLIV_26055	1.22925	0.810302	1.31339	0.337152	0.156395	0.403282	0.8047	0.681255	0.127228	0.497693	0.612687	2.02061
SLIV_06865	12.6696	16.4467	15.4153	14.2111	6.47354	9.39687	8.06705	9.72693	0.510952	0.571351	0.523315	0.684461
SLIV_21045	11.4876	12.5287	12.9769	9.21643	4.05508	7.62654	6.32191	10.1016	0.352997	0.608727	0.487166	1.09604
SLIV_10640	58.2902	53.3392	34.0173	37.0305	54.0784	60.1717	52.7169	78.7205	0.927744	1.12809	1.54971	2.12583
SLIV_05945	2.30763	4.53376	2.16305	6.8666	2.89562	10.3252	4.41252	10.2525	1.2548	2.27741	2.03996	1.4931
SLIV_09740	812.622	323.288	49.3656	184.583	556.439	336.251	109.923	128.588	0.684745	1.0401	2.22671	0.696641
SLIV_31455	0	0.601878	1.01096	1.43862	0.564773	0.603676	2.36898	2.02277	N/A	1.00299	2.34329	1.40605
SLIV_04910	0.993036	1.37537	1.5734	2.42717	11.0934	16.9442	13.7907	18.1618	11.1712	12.3198	8.76488	7.4827
SLIV_31185	3.38383	3.99353	6.05447	5.05557	10.3315	13.4748	14.7997	15.482	3.05319	3.37415	2.44442	3.06237
SLIV_35990	0.231085	11.0757	19.3963	26.7259	0.412781	9.63662	13.6856	32.6894	1.78627	0.870067	0.705579	1.22313
SLIV_33260	2.55365	4.7676	5.58508	5.23423	2.39191	3.54634	3.68702	4.4034	0.936665	0.743841	0.660155	0.841271
SLIV_03095	1.76896	2.83548	2.68985	3.82425	1.01345	2.41926	2.23448	3.63608	0.572904	0.853208	0.830708	0.950798
SLIV_14385	18.6962	21.1389	35.4993	24.3896	5.57454	5.1126	8.67786	8.02726	0.298164	0.241858	0.244452	0.329127
SLIV_28140	6.29387	11.4811	8.25016	14.8787	6.65091	14.4102	10.7022	13.7495	1.05673	1.25513	1.29721	0.924106
SLIV_10475	26.2265	17.2409	13.7202	9.71549	25.547	20.7802	17.7609	15.6244	0.97409	1.20528	1.2945	1.60819
SLIV_15030	5943.16	4283.19	2864.92	2651.79	4851.74	3014.32	2166.74	1592.63	0.816357	0.703755	0.756303	0.600588
SLIV_29455	19.8907	54.9836	15.8532	18.269	16.998	37.2189	25.4741	32.4131	0.854568	0.676909	1.60688	1.77421
SLIV_32495	6.1062	3.06252	3.21238	1.92202	7.33986	6.44927	5.16621	7.78602	1.20203	2.10587	1.60822	4.05096
SLIV_30460	138.679	209.516	137.274	109.771	166.137	215.463	121.998	122.991	1.198	1.02838	0.888721	1.12043
SLIV_34090	5.36624	8.42596	8.99039	12.4046	10.5618	36.2379	36.6926	83.1585	1.9682	4.30074	4.08132	6.70383
SLIV_22130	33.0762	29.0459	19.0457	18.1498	46.9338	32.3795	31.9176	29.2214	1.41896	1.11477	1.67584	1.61001
SLIV_13045	33.0578	18.4082	13.4744	7.06375	38.3107	23.5202	19.3831	25.8475	1.1589	1.2777	1.43851	3.65917
SLIV_01280	2.45208	2.95924	5.06934	3.56936	3.11501	3.58585	3.81945	4.34872	1.27035	1.21175	0.753441	1.21834
SLIV_32965	11.9567	10.6498	7.22066	11.3633	24.5942	19.348	15.8841	26.2404	2.05695	1.81674	2.19982	2.30923
SLIV_12115	11.9979	845.613	1537.83	224.849	9.91381	184.399	248.38	136.77	0.826297	0.218065	0.161513	0.608273
SLIV_25735	28.8494	19.2276	13.0541	9.75949	47.9636	35.9942	21.9171	19.004	1.66255	1.87201	1.67895	1.94724
SLIV_30095	1.4916	9.13945	11.72	10.6592	2.06121	10.0993	13.4443	14.7104	1.38188	1.10502	1.14712	1.38006
SLIV_36380	2.63358	4.32461	7.3202	4.36269	1.64893	3.88069	6.17136	8.67039	0.626118	0.89735	0.843059	1.98739
SLIV_18900	336.684	220.158	248.874	155.247	244.706	285.922	260.606	247.452	0.726811	1.29871	1.04714	1.59393
SLIV_08200	17.0632	26.224	39.8232	58.5037	64.7994	174.908	104.871	101.663	3.79762	6.66977	2.63341	1.73771
SLIV_10440	61.7206	122.886	102.139	79.3409	36.19	56.0562	65.7259	92.9574	0.586352	0.456163	0.643494	1.17162
SLIV_26130	36.8298	11.6511	9.49983	5.01137	27.3205	21.5771	16.121	12.2313	0.741805	1.85194	1.69698	2.44071
SLIV_26345	25.3335	28.5336	42.3386	24.6947	49.1162	44.3042	50.2421	42.7349	1.93879	1.5527	1.18667	1.73053
SLIV_04220	2.93968	3.2904	3.73035	2.93578	0.371522	1.40007	1.45268	2.2242	0.126382	0.4255	0.389421	0.75762
SLIV_04155	21.3428	16.5243	9.88252	12.0364	16.9251	23.4816	13.6955	17.048	0.793015	1.42104	1.38583	1.41637
SLIV_20780	32.57	42.6085	21.336	22.5918	18.434	18.4672	15.9561	19.3417	0.565979	0.433415	0.747846	0.856141
SLIV_32525	25.3317	40.6847	44.0134	38.8625	33.0449	52.4877	42.1542	40.8372	1.30449	1.29011	0.957759	1.05081
SLIV_15500	0.240031	0	0.22327	0	0	0.61381	0.926066	0.616238	0	N/A	4.14774	N/A
SLIV_21630	0.505403	141.575	25.6732	16.6217	2.72574	171.245	47.965	33.2467	5.39321	1.20958	1.86829	2.0002
SLIV_27325	235.909	193.627	154.343	133.502	283.101	174.975	133.677	99.7127	1.20004	0.903672	0.866105	0.746899
SLIV_09365	8.92979	4.24731	4.99165	4.03997	6.32349	4.74514	6.67302	20.2225	0.708135	1.11721	1.33684	5.0056
SLIV_22305	9.64458	29.1511	33.4586	24.9211	18.4416	142.705	109.981	154.419	1.91212	4.89536	3.28706	6.19633
SLIV_20785	33.3483	34.1788	24.2214	40.0741	28.472	29.9326	20.9934	44.5505	0.853778	0.875767	0.866731	1.1117
SLIV_25095	4.40189	206.553	211.761	67.6681	7.76304	73.4602	120.612	75.6564	1.76357	0.355648	0.569567	1.11805
SLIV_15950	8.72923	5.91147	2.69106	6.1201	1.67842	2.2485	0.841646	3.16399	0.192276	0.380362	0.312757	0.516983
SLIV_33930	4.02608	3.77812	2.29484	2.71054	5.43008	6.96824	6.23639	15.0962	1.34873	1.84437	2.71757	5.56946
SLIV_17290	15.5974	16.5769	16.584	13.7319	18.5411	51.304	72.3526	61.6552	1.18873	3.0949	4.36279	4.48993
SLIV_12690	27.5306	21.9521	39.5943	32.5236	22.4502	25.6571	37.6987	48.6865	0.815463	1.16878	0.952124	1.49696
SLIV_24680	103.188	86.5647	59.0798	64.3385	112.645	96.8386	70.6918	71.0226	1.09165	1.11868	1.19655	1.10389
SLIV_33505	5.02006	10.5169	4.6586	6.93834	3.96414	4.9385	2.2494	3.90144	0.789661	0.469578	0.482848	0.562302
SLIV_33745	0.392451	0.818684	0.177971	0.194199	3.61051	9.99213	4.29028	15.5094	9.19991	12.2051	24.1067	79.8634
SLIV_13545	3.84757	5.51337	9.05344	5.36115	6.6875	22.544	20.5888	15.2898	1.73811	4.08897	2.27415	2.85197
SLIV_22290	56.6331	34.8413	30.3217	14.9564	35.3999	27.1412	26.2569	26.2717	0.625074	0.778996	0.865944	1.75655
SLIV_07830	47.986	40.8858	35.1254	32.0588	44.6198	54.9344	33.3836	47.8863	0.929851	1.3436	0.950412	1.4937
SLIV_28530	0.929273	1.20102	1.56532	0.697925	8.34516	20.0996	23.7356	19.9933	8.98031	16.7354	15.1634	28.6467
SLIV_29660	13.0077	9.90465	3.61585	3.5042	14.1584	16.5654	10.8563	17.4189	1.08846	1.67249	3.00243	4.97086
SLIV_08685	5.21644	9.42538	10.4859	8.48188	9.26047	11.8162	14.8291	19.0675	1.77525	1.25366	1.41419	2.24802
SLIV_16080	10.444	39.7903	62.4615	89.0011	2.91635	9.52724	13.9447	18.9097	0.279236	0.239436	0.223253	0.212465
SLIV_15430	1.41557	10.7664	12.3706	73.8909	1.05144	7.58231	9.56393	44.5482	0.742771	0.704258	0.77312	0.602891
SLIV_30320	2271.18	1733.14	931.51	403.54	404.089	311.046	230.025	181.833	0.177921	0.179469	0.246938	0.450595
SLIV_28935	31.4683	18.2619	15.2416	13.4583	20.8698	17.6972	12.6108	15.7986	0.6632	0.969081	0.827397	1.17389
SLIV_07675	60.4608	5.33346	0.988937	7.51172	43.5759	9.77397	3.45285	7.32631	0.72073	1.83257	3.49147	0.975318
SLIV_19470	2830.86	6836.97	10539.9	8103.33	6388.95	12174.7	17147.8	19927.1	2.2569	1.78071	1.62694	2.45913
SLIV_26930	2524.57	1812.29	923.973	999.874	1557.21	1169.03	736.43	711.636	0.616824	0.645056	0.797025	0.711726
SLIV_23080	17.1615	31.7686	40.8636	35.3939	43.5668	70.5367	113.582	111.009	2.53864	2.22033	2.77953	3.13639
SLIV_02565	1.77618	1.0342	1.08036	0.52337	2.07783	1.64383	0.937902	1.20246	1.16983	1.58947	0.868142	2.29754
SLIV_31895	2.53874	2.46005	2.27271	2.30991	2.41432	3.07282	3.23109	5.10927	0.950992	1.24909	1.42169	2.21189
SLIV_01655	0.193889	0.247072	0.235959	0.194218	0.128253	0.261406	0.268461	0.285355	0.661477	1.05802	1.13774	1.46925
SLIV_00325	13.1715	18.9195	11.4628	11.4474	5.40215	5.12774	5.64417	6.07513	0.410138	0.271029	0.492389	0.5307
SLIV_36500	0.346218	0.169767	0.325928	0.269704	0.179369	0.786697	0.198977	0.259846	0.518082	4.63399	0.610494	0.963448
SLIV_34850	1.25018	0.32865	0.480808	0.446411	2.48247	1.51132	0.791137	0.462457	1.9857	4.59856	1.64543	1.03594
SLIV_23520	273.239	99.047	47.1484	47.2586	224.287	112.6	66.6886	63.8951	0.820846	1.13683	1.41444	1.35203
SLIV_34635	2.20087	3.48357	2.51878	3.37717	0.709622	1.01094	0.588847	0.945198	0.322428	0.290203	0.233782	0.279879
SLIV_04200	17.328	13.4587	5.8179	6.09002	9.42309	11.4748	5.15684	9.72786	0.543808	0.852595	0.886374	1.59734
SLIV_09875	38.561	40.3485	38.587	32.7099	36.3254	57.3996	56.787	74.5959	0.942026	1.4226	1.47166	2.28053
SLIV_24375	1.68797	2.35199	2.38659	3.16307	4.69513	7.0159	11.7281	12.5655	2.78152	2.98296	4.91417	3.97256
SLIV_02925	0.338144	0.485018	0.213927	0.292025	0.384414	0.574045	0.386437	0.858024	1.13684	1.18356	1.8064	2.93819
SLIV_09035	3.28571	4.41303	6.23136	6.49698	5.67474	6.69012	8.32666	10.0229	1.7271	1.51599	1.33625	1.5427
SLIV_25610	0.528436	0.264956	0.355463	0.816938	0.151375	0.343907	0.292167	0.284762	0.286458	1.29798	0.821935	0.348573
SLIV_29830	12.0466	203.504	51.2941	19.2244	12.2016	75.8801	60.7557	34.7593	1.01286	0.372868	1.18446	1.80809
SLIV_29665	2.09472	1.49107	0.514531	3.44234	2.01225	2.96282	2.70018	4.99531	0.960627	1.98704	5.24784	1.45114
SLIV_21905	19.0281	16.312	20.6809	29.751	23.0219	29.6122	39.8727	40.9996	1.20989	1.81537	1.928	1.37809
SLIV_06685	6.10214	10.8669	60.812	36.2774	9.85226	12.1188	55.7965	32.8228	1.61456	1.1152	0.917525	0.904774
SLIV_19680	58.5763	13.2463	8.10734	5.67539	31.9609	17.2847	8.95711	8.54279	0.545628	1.30487	1.10481	1.50523
SLIV_27145	52.0125	56.3227	17.9459	28.0689	17.515	17.9509	9.81336	15.1843	0.336745	0.318716	0.546831	0.540965
SLIV_05160	8.35132	11.9594	11.9636	10.2129	15.0271	34.8465	26.1141	26.151	1.79937	2.91373	2.1828	2.56057
SLIV_29205	1.66091	0.386713	0.651271	1.51163	0.98533	1.57973	1.3394	2.54045	0.593246	4.08501	2.05659	1.6806
SLIV_04330	18.4982	19.7465	23.1824	55.133	20.3025	28.2003	24.8489	57.1049	1.09754	1.42812	1.07189	1.03577
SLIV_12170	27.7746	11.5146	8.65819	7.76086	14.5898	11.9597	7.87841	8.42523	0.525294	1.03866	0.909937	1.08561
SLIV_26075	5.42322	0.959984	1.09338	1.16131	2.30202	1.09205	1.04813	2.76192	0.424475	1.13757	0.958621	2.37829
SLIV_24070	1.02845	0.936264	0.46848	0.714091	0.512688	0.89922	0.36543	1.70147	0.498503	0.960434	0.780032	2.3827
SLIV_23590	20.9163	9.64332	6.37646	7.9912	24.8526	14.5384	8.82291	12.877	1.18819	1.50761	1.38367	1.6114
SLIV_32940	16.695	7.1591	7.21504	11.6638	6.48004	8.53143	5.48131	13.8348	0.388143	1.19169	0.759706	1.18613
SLIV_03710	0	0	0.0562454	0	0	0.165498	0.10018	0	N/A	N/A	1.78112	N/A
SLIV_35510	26.0788	28.3684	7.08323	3.70319	36.3848	20.464	11.4956	6.40118	1.39519	0.721365	1.62293	1.72856
SLIV_34410	376.782	613.068	702.013	765.25	597.623	1200.31	1005.13	1320.32	1.58612	1.95788	1.43179	1.72535
SLIV_31730	232.66	206.235	160.305	125.939	194.261	166.866	131.863	133.191	0.834956	0.809108	0.822575	1.05759
SLIV_21235	21.3374	15.9996	22.4847	13.4578	24.7855	22.5971	24.6202	23.9402	1.1616	1.41236	1.09498	1.77891
SLIV_34455	3.50121	5.31194	5.23416	2.48467	12.9944	23.603	18.9501	19.4748	3.71139	4.44338	3.62046	7.83801
SLIV_20440	71.4945	99.709	90.4342	82.4333	35.9909	73.0954	64.9987	83.4122	0.503407	0.733087	0.71874	1.01188
SLIV_14380	57.7657	65.7272	119.283	139.227	27.1575	37.8903	44.3969	51.1736	0.470132	0.576478	0.372197	0.367555
SLIV_27555	0.0561842	0.026825	0	0.0626758	0.0491311	0.146895	0.109491	0.108003	0.874464	5.47604	N/A	1.7232
SLIV_02325	0.660402	0.844014	0.546926	0.335748	0.381929	0.821214	0.162511	0.575282	0.578328	0.972987	0.297136	1.71343
SLIV_26085	41.374	41.4263	31.2658	34.3339	14.5125	12.0113	12.7878	18.5172	0.350763	0.289944	0.409002	0.539328
SLIV_34660	0.38478	0.345728	0.258727	0.231518	0.278886	0.379647	0.222344	0.750552	0.724795	1.09811	0.859377	3.24187
SLIV_15660	25.4209	17.441	13.3897	16.4651	35.1237	32.0137	22.639	25.1998	1.38169	1.83554	1.69078	1.53049
SLIV_09285	2071.54	1183.23	1215.38	1520.25	1564.76	1540.71	1520.96	1671.58	0.75536	1.30212	1.25143	1.09954
SLIV_32270	6.3098	6.38685	7.49598	3.39066	13.6164	16.194	14.2893	12.5628	2.15798	2.53552	1.90626	3.70513
SLIV_11370	2.60541	8.02505	11.0983	9.5647	2.18659	9.12197	11.3156	21.0489	0.83925	1.13669	1.01958	2.20069
SLIV_14775	7364.94	5131.46	3562.87	3598.46	4009.12	2614.4	2689.47	1905.54	0.544352	0.509484	0.754861	0.529542
SLIV_07175	1.32687	2.44326	3.23957	2.66868	2.93244	7.02288	6.42813	7.69122	2.21005	2.87438	1.98425	2.88203
SLIV_20525	2.89625	5.50938	5.68296	2.57668	4.27971	13.8669	7.25299	12.3124	1.47767	2.51696	1.27627	4.77841
SLIV_14640	7.18298	5.48892	1.86167	2.12712	31.7413	36.0743	25.2158	25.5004	4.41895	6.5722	13.5447	11.9882
SLIV_13710	155.4	141.199	111.957	64.81	163.546	111.449	170.22	192.95	1.05242	0.789305	1.5204	2.97716
SLIV_13540	3.46592	12.01	24.6212	21.979	440.459	471.136	864.479	897.091	127.083	39.2287	35.1111	40.8158
SLIV_13985	4.20004	358.152	129.726	141.956	9.57386	393.379	237.134	236.13	2.27947	1.09836	1.82796	1.6634
SLIV_32110	7.41677	1.05984	0.762687	4.49165	9.30222	4.51312	2.79152	4.7763	1.25421	4.25828	3.66012	1.06337
SLIV_29960	69.6772	55.5088	52.2348	30.9228	40.1296	37.7063	32.5344	30.6599	0.575935	0.679286	0.622848	0.991497
SLIV_27680	2.90301	2.15851	1.86743	1.22794	0.753421	0.606346	0.7787	1.10366	0.259531	0.280909	0.41699	0.898793
SLIV_33105	0.71133	2.36174	3.16304	3.24675	1.5442	2.04841	1.9918	3.62012	2.17086	0.86733	0.629711	1.115
SLIV_28290	0.558697	0.503865	0.613938	0.337669	0.406047	0.1781	0.485586	0.130946	0.726775	0.353468	0.790937	0.387795
SLIV_24770	27.8573	21.8928	8.47044	15.2748	147.848	105.774	88.4287	136.152	5.30733	4.83147	10.4397	8.91347
SLIV_12565	146.452	112.703	158.98	639.455	1818.58	1570.99	3171.26	7794.84	12.4176	13.9392	19.9476	12.1898
SLIV_35880	40.9567	55.9427	60.2634	57.4592	16.1168	19.6152	22.514	37.3678	0.393509	0.35063	0.373593	0.650336
SLIV_19800	10.2548	13.1205	8.214	9.38364	10.3886	8.80024	7.88338	9.73044	1.01304	0.670726	0.959749	1.03696
SLIV_14940	112.918	247.304	429.746	524.36	102.36	225.555	344.994	296.309	0.906499	0.912058	0.802787	0.565087
SLIV_28635	13.8162	25.4858	34.389	25.4514	24.5443	41.4881	47.6899	38.7076	1.77648	1.62789	1.38678	1.52085
SLIV_13915	2.08839	8.25051	6.66943	10.1798	2.4338	15.4866	12.204	18.193	1.1654	1.87705	1.82984	1.78716
SLIV_27985	916.651	1061.28	1196.87	549.009	605.327	656.13	637.87	354.761	0.660367	0.618247	0.532948	0.646183
SLIV_31345	1.85337	4.71939	8.2718	9.6432	4.03093	17.1284	19.4264	25.2071	2.17492	3.62936	2.34852	2.61397
SLIV_08485	0.421701	0.768773	1.13454	0.971253	0.524473	0.269595	0.284235	0.811984	1.24371	0.350682	0.250528	0.836017
SLIV_03750	0.396274	0.476913	1.19515	2.13899	0.231598	1.14006	1.10009	1.99698	0.58444	2.39051	0.920455	0.933605
SLIV_36730	2.30755	7.14353	8.05256	9.40445	2.17128	2.22807	2.89465	4.78589	0.940946	0.311901	0.35947	0.508896
SLIV_04135	30.8812	97.4327	70.7563	61.3273	20.9319	66.2732	52.4511	78.0312	0.67782	0.680195	0.741292	1.27237
SLIV_31050	39.5913	31.8141	69.0288	47.2402	25.9756	23.4544	34.4563	30.3649	0.656095	0.737231	0.499158	0.642777
SLIV_35155	9.85982	10.1764	5.96807	8.07374	11.3049	14.1586	10.4635	18.5201	1.14656	1.39132	1.75324	2.29387
SLIV_30950	9.35594	1.17609	2.97489	2.15426	19.1397	21.3528	47.5776	83.6162	2.04572	18.1558	15.993	38.8143
SLIV_01455	3.26442	2.27354	3.81129	3.16476	10.3379	9.43351	8.75702	12.4384	3.16683	4.14927	2.29765	3.9303
SLIV_17805	2.12866	3.84853	6.18461	7.18197	1.90713	4.51867	6.36003	9.56582	0.895929	1.17413	1.02836	1.33192
SLIV_08590	1.44329	3.45847	2.06926	3.5184	0.461573	0.491853	0.48467	0.790111	0.319805	0.142217	0.234224	0.224565
SLIV_15575	65.0139	37.0406	27.1693	34.1529	166.818	299.989	367.849	482.109	2.56588	8.09894	13.5392	14.1162
SLIV_05875	15.7055	9.57383	19.7721	73.6021	34.4518	25.6694	38.1943	187.646	2.19361	2.6812	1.93173	2.54946
SLIV_34310	14.8705	17.738	9.35235	9.41976	5.80675	10.6036	8.18407	13.5138	0.390487	0.59779	0.875082	1.43463
SLIV_03465	1.20613	0.973697	0.488891	0.424913	0.789873	0.746703	0.366103	0.482917	0.654881	0.766874	0.748843	1.13651
SLIV_11250	16.8262	18.0309	16.2199	11.844	10.6255	26.6597	16.6235	17.8041	0.631486	1.47856	1.02488	1.50321
SLIV_32405	21.3823	20.863	26.8066	22.0474	28.6117	36.1109	31.2251	42.8145	1.3381	1.73086	1.16483	1.94193
SLIV_16440	0.309648	15.4725	13.1967	12.7965	2.39154	85.4552	69.9254	71.0669	7.72343	5.52305	5.29872	5.5536
SLIV_28400	31.2469	25.832	15.6175	14.869	67.1005	71.4522	44.7036	53.6379	2.14743	2.76604	2.8624	3.60736
SLIV_21965	156.295	118.823	99.2127	134.053	131.289	99.5843	83.6953	89.7934	0.840008	0.83809	0.843594	0.669834
SLIV_37280	0.149558	2.00138	4.97505	1.887	0.526237	2.97577	5.68943	3.25809	3.51862	1.48686	1.14359	1.72659
SLIV_19070	15.513	14.6649	13.3946	12.6298	30.6099	30.8639	21.1462	23.8773	1.97318	2.10461	1.57871	1.89055
SLIV_31090	15.4222	17.2892	13.3668	9.5861	34.0176	38.7551	32.0618	44.6715	2.20575	2.24158	2.39862	4.66002
SLIV_18265	36.2608	12.1926	6.74937	5.80623	19.2152	17.4915	10.3428	10.9886	0.529917	1.4346	1.5324	1.89256
SLIV_36770	0	0	0	0.154897	0.11175	0	0.252835	0.219921	N/A	N/A	N/A	1.41979
SLIV_01320	2.59817	8.74021	6.55511	10.5709	5.31505	11.6313	9.39677	15.4472	2.04569	1.33078	1.4335	1.46129
SLIV_15605	117.815	82.2506	48.0361	29.5335	61.9088	69.8568	56.1726	62.3246	0.525474	0.849316	1.16939	2.1103
SLIV_00895	0.730019	0.509346	0.571537	0.475697	0.804284	1.23882	0.629408	0.570117	1.10173	2.43217	1.10126	1.19849
SLIV_25380	79.3343	155.584	192.459	191.66	114.139	187.585	177.607	184.876	1.4387	1.20568	0.922828	0.964599
SLIV_13940	105.388	68.2547	84.4535	61.3059	69.5181	31.8184	34.4969	23.6966	0.659638	0.466172	0.408471	0.386531
SLIV_20395	95.5093	1032.12	981.052	1152.8	229.502	2416.61	2998.46	2530.95	2.40292	2.34141	3.05637	2.19549
SLIV_00025	0	0	0	0	0	0	0	0.0446216	N/A	N/A	N/A	N/A
SLIV_36650	7.7573	5.65551	5.45965	6.43093	11.5878	12.34	12.7429	13.7555	1.4938	2.18194	2.33401	2.13895
SLIV_15855	1.21467	2.08623	1.75185	0.967784	1.09178	0.289963	1.29088	0.265057	0.898827	0.138989	0.736869	0.273881
SLIV_27515	214.456	145.136	80.8096	50.5474	199.131	153.795	95.6126	114.435	0.928543	1.05966	1.18318	2.26391
SLIV_21585	2.22187	376.261	115.605	62.6324	2.05506	115.662	23.6699	19.272	0.92492	0.307398	0.204749	0.3077
SLIV_28070	57.2815	39.0579	22.8675	19.9193	40.9681	41.9285	34.0242	41.6926	0.715206	1.0735	1.48789	2.09307
SLIV_28155	6.70064	2.60297	3.15567	4.32852	6.14643	3.87977	2.31979	3.48725	0.91729	1.49051	0.735119	0.805645
SLIV_08735	18.0964	87.7759	47.0475	20.6734	17.293	35.3306	45.6861	23.8799	0.955606	0.402509	0.971062	1.1551
SLIV_00775	50.6025	24.5157	17.8311	10.7841	54.8101	32.1756	19.1364	16.172	1.08315	1.31245	1.0732	1.49962
SLIV_00830	9.85548	6.50824	3.38537	4.24645	8.57628	9.28002	5.82429	8.33482	0.870204	1.42589	1.72043	1.96277
SLIV_28870	20.2087	14.8846	11.0346	7.84891	5.24427	16.4522	6.99768	10.717	0.259505	1.10532	0.634161	1.36541
SLIV_09735	1722.56	530.053	93.2444	493.291	2565.03	1308.09	587.391	574.727	1.48908	2.46784	6.29948	1.16509
SLIV_06175	17.0938	14.8593	7.82532	9.6517	2.06884	3.07065	2.34529	3.34454	0.121029	0.206648	0.299705	0.346523
SLIV_01745	0.181645	0	0	0.110277	0.0776802	0.0616719	0.105538	0.18723	0.427649	N/A	N/A	1.69782
SLIV_35165	0.779382	1.53859	1.52719	1.60303	0.821681	1.15814	1.46824	1.60022	1.05427	0.752733	0.961396	0.998252
SLIV_35005	1.89485	209.091	303.178	325.012	7.78759	337.002	399.12	461.495	4.10988	1.61175	1.31645	1.41993
SLIV_36800	0.465472	1.22172	0.899244	3.29528	0.583791	2.03985	1.55492	4.07838	1.25419	1.66965	1.72914	1.23764
SLIV_13240	2664.19	4780.31	6005.32	4277.85	464.626	824.244	1158.12	1012.66	0.174396	0.172425	0.192849	0.236722
SLIV_04720	34.6481	34.4444	30.9911	27.3474	17.8051	29.0785	21.1264	35.4201	0.513885	0.844216	0.681692	1.29519
SLIV_19375	1.18169	1.10514	0.760973	0.540048	2.54742	1.86243	0.954069	2.99942	2.15575	1.68524	1.25375	5.55399
SLIV_06250	4.26076	9.78427	13.3638	96.6838	1.70966	7.6817	7.75979	39.1328	0.401258	0.785107	0.580657	0.404751
SLIV_33725	1.06303	2.07839	1.19302	1.25023	1.58036	3.80999	1.84237	1.70076	1.48665	1.83315	1.54429	1.36035
SLIV_06090	1344.23	1229.25	960.724	709.869	489.995	443.555	346.955	346.322	0.364518	0.360835	0.361139	0.487867
SLIV_26355	0.887886	0.805458	0.34031	0.304148	0.496362	0.628483	0.48067	0.149435	0.559037	0.78028	1.41245	0.491325
SLIV_00725	1.12927	3.5301	7.12843	5.02262	1.32455	4.34675	5.9985	6.67261	1.17292	1.23134	0.84149	1.32851
SLIV_26590	2.16027	2.53554	2.71434	2.25586	0.893718	1.2347	1.10977	1.45544	0.413708	0.486959	0.408857	0.645183
SLIV_31310	116.005	145.702	171.342	140.938	178.247	208.384	216.125	190.221	1.53654	1.4302	1.26137	1.34968
SLIV_17235	857.426	311.201	181.273	142.671	1200.58	462.872	287.331	255.42	1.40021	1.48737	1.58508	1.79027
SLIV_21020	37.7145	35.8127	19.8619	19.3376	42.1254	60.1649	39.2866	45.2327	1.11696	1.67999	1.97799	2.3391
SLIV_01220	2.99578	1.30048	2.22278	0.869104	11.8837	7.52634	8.05334	9.53704	3.96681	5.78736	3.6231	10.9734
SLIV_26850	421.501	563.536	761.433	1234.13	577.911	1043.74	985.88	972.028	1.37108	1.85212	1.29477	0.787622
SLIV_34515	2.2624	51.7573	131.024	155.12	6.93444	108.113	313.144	477.829	3.06508	2.08885	2.38998	3.08038
SLIV_23775	53.7591	29.3854	24.0503	8.75796	46.6892	26.4826	17.1281	15.5764	0.868489	0.901215	0.712177	1.77854
SLIV_04820	19.6886	23.5568	40.1029	31.6732	23.8927	25.4231	37.1403	38.2209	1.21353	1.07923	0.926125	1.20673
SLIV_30350	90.1402	113.507	64.4364	59.0412	49.0421	48.2775	35.5984	24.9666	0.544064	0.425328	0.552458	0.422868
SLIV_29365	129.55	256.368	189.868	177.69	161.12	291.947	201.777	176.872	1.24369	1.13878	1.06272	0.995401
SLIV_29030	5.32191	4.8285	3.69785	3.79875	9.22104	15.5436	10.644	16.5021	1.73266	3.21913	2.87843	4.34409
SLIV_28355	36.3161	28.5151	22.7487	21.1271	86.1331	66.421	62.7843	68.7773	2.37176	2.32932	2.7599	3.2554
SLIV_14455	1.37813	0.870241	1.34171	1.60462	0.869943	0.836538	0.788086	1.30689	0.63125	0.961272	0.587376	0.814458
SLIV_20325	0.488013	0.522615	0.330664	0.51099	0.487724	0.628295	0.579853	0.778112	0.999407	1.20221	1.7536	1.52275
SLIV_29855	0.661918	1.78438	3.94737	41.9072	0.457904	2.63426	6.0291	50.3357	0.691783	1.47629	1.52737	1.20112
SLIV_14435	1.03776	1.65902	0.73247	1.25254	1.27852	1.65485	1.04953	1.67596	1.23201	0.997483	1.43287	1.33805
SLIV_07345	25.6184	5.43874	5.05277	2.85052	30.194	19.1643	10.2458	11.515	1.1786	3.52366	2.02776	4.0396
SLIV_17550	3341.82	178.087	130.223	672.771	929.511	266.521	176.199	308.808	0.278145	1.49657	1.35305	0.459009
SLIV_11800	5.13173	13.4836	12.8846	12.1573	1.73466	3.42046	4.22901	3.56685	0.338027	0.253676	0.328224	0.293393
SLIV_30050	69.9002	171.226	453.704	384.869	44.0818	240.823	400.572	599.672	0.630639	1.40647	0.882892	1.55812
SLIV_35125	35.8989	51.2177	58.151	63.536	57.566	71.0827	60.0512	87.1355	1.60356	1.38785	1.03268	1.37143
SLIV_04790	3.47529	6.47686	7.01763	3.99391	9.18165	12.5618	10.8687	10.5895	2.64198	1.9395	1.54878	2.65141
SLIV_28330	2.20125	1.24039	1.30641	0.419506	1.19724	1.01042	0.366584	0.30675	0.543888	0.814596	0.280604	0.731216
SLIV_22475	24.0721	24.7343	22.6742	35.2448	20.126	30.0419	18.4125	33.3207	0.836075	1.21458	0.812049	0.945408
SLIV_23985	10.683	11.2426	13.8504	18.6178	3.56806	6.46802	5.74634	9.20883	0.333993	0.575313	0.414886	0.494625
SLIV_03430	1.00658	0.719306	0.922921	0.874054	0.965679	0.534976	0.641536	0.758315	0.959367	0.743739	0.695115	0.867584
SLIV_35755	7.67827	7.21739	12.35	18.75	4.58567	4.1841	3.51306	4.05319	0.597227	0.579725	0.284458	0.21617
SLIV_18435	77.0038	73.0998	83.8731	56.7869	69.0685	120.784	145.893	135.269	0.89695	1.65232	1.73945	2.38204
SLIV_13640	1.0429	208.563	350.956	895.242	2.88298	87.4349	130.811	365.589	2.7644	0.419225	0.372729	0.408369
SLIV_26985	1.02456	1.22459	0.423174	0.339246	0.257623	1.11975	0.529105	0.661639	0.251446	0.914387	1.25033	1.95032
SLIV_36185	1.59378	3.47652	3.76231	3.31027	1.04276	1.62733	2.39333	2.97192	0.654265	0.468092	0.636134	0.897788
SLIV_15115	1547.91	368.145	750.49	582.745	2145.47	881.461	943.226	821.582	1.38605	2.39433	1.25681	1.40985
SLIV_01330	4.76083	6.28332	9.92614	8.18778	7.2334	7.11647	14.0849	13.386	1.51936	1.1326	1.41897	1.63488
SLIV_06195	13.6535	52.2194	25.3458	18.8948	9.61995	46.5291	30.6659	28.7166	0.704577	0.891032	1.2099	1.51982
SLIV_20995	129.259	99.9252	107.799	123.119	45.9617	89.6838	92.738	183.388	0.355579	0.897509	0.860284	1.48953
SLIV_27240	415.164	336.689	268.144	160.115	543.555	425.625	341.786	242.156	1.30925	1.26415	1.27463	1.51239
SLIV_07640	360.383	39.3067	14.4732	76.5098	267.604	100.603	45.3904	146.157	0.742554	2.55943	3.13617	1.9103
SLIV_01965	1.74028	4.69989	41.8841	17.4068	1.19932	3.23177	21.9224	19.9266	0.689152	0.687626	0.523406	1.14476
SLIV_34955	55.4182	61.1698	44.118	32.7604	92.9101	228.687	193.437	281.203	1.67653	3.73856	4.38454	8.58363
SLIV_14365	1.61239	4.68074	9.07637	10.9606	0.556913	2.9169	5.18671	11.1062	0.345397	0.623171	0.571452	1.01328
SLIV_12535	1696.32	969.932	1111.24	955.962	4633.52	3507.32	3982.38	3398.64	2.73152	3.61605	3.58372	3.5552
SLIV_31925	0	0.433388	0	0.371164	0.242248	0	1.00587	0.592421	N/A	0	N/A	1.59612
SLIV_26995	15.8812	9.22318	6.22787	3.34199	2.42416	2.64369	1.67546	2.29846	0.152644	0.286635	0.269026	0.687754
SLIV_08250	0.0268857	0.0288328	0.075522	0.026608	0.0470211	0.215248	0.040905	0.113333	1.74893	7.4654	0.54163	4.25937
SLIV_16730	86.077	77.6756	34.6072	30.3583	116.899	106.319	82.3792	90.1495	1.35808	1.36876	2.3804	2.96952
SLIV_14945	14.3075	69.7168	162.699	199.778	18.5302	154.394	263.309	344.192	1.29514	2.21459	1.61838	1.72287
SLIV_19510	0.265007	0.19598	0.0612898	0	0.250756	0.347466	0.0735387	0.293049	0.946224	1.77296	1.19985	N/A
SLIV_26155	18.2109	20.3955	17.4445	15.3749	12.2098	29.4581	21.9796	22.8139	0.670464	1.44435	1.25998	1.48385
SLIV_33580	64.6315	51.1203	31.9508	50.5664	79.471	67.9079	53.6705	76.0286	1.2296	1.32839	1.67979	1.50354
SLIV_32995	4.24255	5.74576	7.58075	9.43828	5.83146	7.3875	7.38002	12.0791	1.37452	1.28573	0.973521	1.2798
SLIV_36055	0	1.27711	2.4357	1.68124	0.498327	0.488773	0.814382	1.13585	N/A	0.382717	0.334352	0.675603
SLIV_28285	0.989023	1.27447	0.923835	0.904289	0.70939	0.826163	0.827571	1.08551	0.717263	0.648242	0.8958	1.20041
SLIV_01465	2.34212	2.17941	2.35485	1.88624	0.994601	0.866545	1.17395	0.761953	0.424659	0.397605	0.498523	0.403954
SLIV_03965	71.9579	83.842	66.9849	47.3525	235.926	256.396	183.17	189.481	3.27867	3.05809	2.73449	4.0015
SLIV_16490	60.9279	34.3148	90.2962	60.5074	42.4129	32.9886	48.3002	40.1552	0.696116	0.961354	0.534909	0.663641
SLIV_28555	10.6585	20.5862	30.3286	24.2058	12.5099	74.9824	69.8572	107.381	1.1737	3.64237	2.30335	4.43618
SLIV_04670	8.67531	45.1304	48.8542	77.3955	9.12346	48.5296	49.389	90.3276	1.05166	1.07532	1.01095	1.16709
SLIV_16200	0.329626	0.100376	0.0322222	0.16839	0.434621	0.172835	0.433989	0.485977	1.31853	1.72188	13.4686	2.88602
SLIV_25140	152.048	158.462	205.558	142.025	376.188	468.211	521.621	460.326	2.47414	2.95473	2.53758	3.24116
SLIV_25245	0.798094	1.07668	1.60782	71.24	0.425442	0.817382	1.94889	38.4002	0.533073	0.759166	1.21213	0.539026
SLIV_28240	2.95461	2.19156	3.38728	1.58275	3.11247	3.07208	3.28007	3.80493	1.05343	1.40178	0.968349	2.404
SLIV_01695	0.834796	1.74172	1.46811	1.46535	1.15971	1.59949	1.01564	1.43229	1.38921	0.918338	0.691802	0.97744
SLIV_35945	1.57414	78.6494	124.628	268.326	1.49292	25.19	52.173	113.303	0.948406	0.320282	0.418628	0.42226
SLIV_31195	98.6339	73.7535	46.2156	68.7489	108.32	81.252	54.5951	66.4757	1.0982	1.10167	1.18132	0.966935
SLIV_29685	1.28639	3.59788	7.91667	21.6356	1.85731	2.97377	6.09004	17.5681	1.44381	0.826533	0.769268	0.811999
SLIV_32490	0.574919	1.4357	2.48528	2.38551	0.787449	0.886009	1.29471	1.14674	1.36967	0.617128	0.52095	0.480712
SLIV_13700	746.663	883.945	1012.06	1194.22	1160.86	1309.34	1024.49	1310.64	1.55473	1.48125	1.01229	1.09749
SLIV_22780	0.181645	0.723841	0.608319	0.748039	0.197644	0.60068	0.951369	0.713672	1.08808	0.829851	1.56393	0.954057
SLIV_05755	0.627783	0.247597	0.530752	0.429072	0.435771	1.01821	0.711834	0.732591	0.694142	4.11238	1.34118	1.70739
SLIV_26140	73.2665	27.295	20.5608	9.70543	36.4967	23.9071	21.0572	18.3353	0.498136	0.875879	1.02415	1.88918
SLIV_09425	144.491	130.838	70.3222	54.9782	169.42	140.386	86.9404	76.177	1.17252	1.07298	1.23632	1.38559
SLIV_31060	95.8754	46.3054	42.983	28.8733	233.641	164.241	123.877	133.219	2.43692	3.54691	2.88199	4.61392
SLIV_30725	24.251	21.1061	18.5286	12.3665	15.1884	15.5519	13.573	13.8551	0.626299	0.736841	0.732542	1.12037
SLIV_33205	0.714817	0.985375	0.672862	0.392346	1.03688	0.853701	0.641993	1.0863	1.45055	0.866371	0.954122	2.76874
SLIV_23240	7.30385	8.2654	6.60371	7.79179	2.65438	6.16463	3.64964	5.3012	0.363422	0.745836	0.552665	0.680357
SLIV_29590	1.90364	512.684	776.943	815.815	9.54469	339.798	569.857	585.749	5.01392	0.662783	0.733461	0.717992
SLIV_23185	339.91	156.01	167.467	181.262	481.247	231.501	211.48	167.815	1.41581	1.48388	1.26281	0.925818
SLIV_24715	380.303	78.6398	65.8858	53.6919	265.363	101.465	68.1763	52.2476	0.697767	1.29025	1.03476	0.9731
SLIV_29040	1.76831	0.880476	1.90803	2.89096	1.03736	1.15815	1.04194	1.03292	0.586638	1.31537	0.546079	0.357294
SLIV_18140	0.93858	1.01808	1.53169	13.4369	0.249741	0.765828	1.12886	9.07885	0.266084	0.75223	0.737002	0.675667
SLIV_04830	86.3146	306.094	249.819	154.68	109.742	255.376	172.39	106.046	1.27141	0.834304	0.690061	0.685585
SLIV_07815	126.348	87.6423	87.8641	101.948	177.381	135.459	114.176	127.536	1.4039	1.54558	1.29946	1.25099
SLIV_00735	3.5419	14.008	18.6672	17.3477	3.51551	15.4857	18.5926	36.8272	0.992547	1.10549	0.996003	2.12288
SLIV_24345	19.3267	22.8055	21.4795	15.8875	22.9303	42.8115	46.8727	56.1402	1.18646	1.87725	2.18221	3.53361
SLIV_27755	81.911	373.137	171.759	79.9852	6.97139	45.2974	16.2547	12.8411	0.0851093	0.121396	0.0946368	0.160543
SLIV_35080	2.45719	3.11575	9.44103	38.2606	3.6619	4.26263	8.33534	33.8794	1.49027	1.36809	0.882884	0.885488
SLIV_17655	12.7693	107.311	66.4048	88.4829	10.6432	54.1143	42.0096	62.9369	0.833493	0.504274	0.632628	0.711289
SLIV_21895	48.5575	38.1216	23.7798	15.6745	25.1328	23.0828	20.6247	22.7797	0.517589	0.605504	0.867323	1.45329
SLIV_22940	315.912	277.936	133.777	159.61	488.361	330	197.898	196.997	1.54588	1.18732	1.47931	1.23424
SLIV_35580	0.862822	0.517596	0.404763	1.30843	1.22616	0.70002	0.583056	0.976644	1.42111	1.35244	1.44049	0.746421
SLIV_02635	0.97268	6.40278	7.76016	8.44698	1.24941	4.00003	5.2971	6.17027	1.2845	0.624734	0.682602	0.73047
SLIV_33045	17.6394	8.93086	10.2174	17.4792	24.4654	14.981	11.8775	18.7877	1.38698	1.67744	1.16248	1.07486
SLIV_09090	2.54462	0.851905	0.759079	0.493548	1.74843	2.89096	0.71281	1.46317	0.687108	3.39353	0.939045	2.9646
SLIV_04365	4.49556	9.43351	21.3574	29.0021	4.41649	9.60393	15.3691	24.2194	0.982411	1.01807	0.719616	0.83509
SLIV_26680	47.9527	20.9348	25.3501	80.6729	6.26579	6.46686	23.1383	291.902	0.130666	0.308905	0.912752	3.61834
SLIV_25430	4.41727	4.23169	4.17082	3.08192	4.4618	4.59503	3.36966	3.92002	1.01008	1.08586	0.807914	1.27194
SLIV_36155	2.48929	3.07122	4.02911	5.55191	3.32402	5.41211	12.8829	8.65942	1.33533	1.7622	3.19745	1.55972
SLIV_08110	11.7541	28.9036	86.311	113.097	19.9425	35.1287	83.0681	83.992	1.69664	1.21537	0.962428	0.742654
SLIV_28450	198.349	106.733	77.2036	23.3109	219.912	170.799	151.183	79.4355	1.10871	1.60025	1.95824	3.40765
SLIV_02505	70.1213	31.3447	26.8607	38.925	60.3792	29.8712	26.1182	28.6931	0.861068	0.95299	0.972355	0.737137
SLIV_19315	3.09425	1.64143	1.34077	0.645815	0.683251	0.630215	0.371787	0.431159	0.220813	0.383943	0.277294	0.667619
SLIV_30605	6.07719	21.5322	51.2499	49.2934	7.81574	30.1189	54.3321	53.9169	1.28608	1.39878	1.06014	1.09379
SLIV_06160	200.155	175.424	113.233	68.8318	81.1891	85.951	74.1237	73.2547	0.405632	0.489962	0.654611	1.06426
SLIV_31675	9.48057	5.59601	3.24608	2.93764	14.3816	16.097	15.6418	19.0201	1.51696	2.87652	4.81867	6.47463
SLIV_12540	106.799	145.293	159.565	99.1085	143.821	198.967	297.456	305.48	1.34666	1.36942	1.86417	3.08228
SLIV_21290	90.8737	43.0188	26.058	19.5555	88.915	72.2504	55.9127	50.4106	0.978445	1.67951	2.1457	2.57782
SLIV_07670	145.994	12.1119	3.83449	24.0465	79.7364	19.4673	11.4531	31.0981	0.546163	1.60728	2.98687	1.29325
SLIV_35295	10.8191	17.5319	20.5368	13.3152	4.32329	10.6209	10.9862	14.2154	0.3996	0.605802	0.534953	1.06761
SLIV_15755	22.8419	9.78098	12.0815	9.17742	22.3609	11.7363	9.75339	13.0913	0.978942	1.19991	0.807302	1.42647
SLIV_21330	37.0712	16.6657	14.4037	5.88058	86.2913	96.7901	101.81	115.132	2.32772	5.80773	7.06831	19.5783
SLIV_03010	0.504587	133.47	203.037	151.244	1.31819	53.3349	91.8053	70.237	2.61241	0.399601	0.452161	0.464396
SLIV_24135	0.167504	0.219821	0.277606	0.255095	0.175609	0.321131	0.298887	0.348626	1.04838	1.46087	1.07666	1.36665
SLIV_34200	0.391526	0.885303	1.25629	1.08263	0.623632	1.25223	1.18099	1.70641	1.59283	1.41447	0.940056	1.57617
SLIV_09635	180.186	188.332	265.312	226.116	173.382	325.753	315.692	332.857	0.962237	1.72968	1.18989	1.47207
SLIV_32395	14.4204	12.5149	9.15945	9.49684	10.9996	11.3572	8.5403	8.55825	0.76278	0.907497	0.932404	0.901169
SLIV_27870	21.3127	3234.01	1534.23	962.582	16.7013	198.525	139.559	124.294	0.783632	0.0613867	0.0909636	0.129125
SLIV_37175	1.6497	2.60825	1.49781	2.36348	2.95467	3.61476	0.928805	1.78921	1.79103	1.3859	0.620108	0.757026
SLIV_22380	108.884	184.711	190.559	127.517	132.897	274.86	283.312	295.356	1.22054	1.48805	1.48674	2.31621
SLIV_27220	1062.01	1218.47	1734.53	1204.5	3570.28	7659.15	5887.65	6051.61	3.3618	6.28588	3.39437	5.02419
SLIV_11295	3.12306	30.7686	60.8887	87.7955	1.45914	13.4068	19.5757	26.5232	0.467216	0.43573	0.3215	0.302102
SLIV_17195	30.1988	651.969	1230.14	432.599	35.865	478.389	797.097	472.923	1.18763	0.733759	0.647974	1.09321
SLIV_04750	476.029	81.8353	64.0957	51.477	693.914	223.344	139.805	114.798	1.45772	2.72919	2.18119	2.23008
SLIV_26745	570.597	638.699	333.533	414.848	517.016	511.765	253.806	276.46	0.906096	0.801263	0.760962	0.666413
SLIV_02120	4.16861	4.67993	3.50425	2.10782	2.71409	3.93131	1.86676	2.69486	0.651077	0.840035	0.532713	1.27851
SLIV_34275	7.88604	17.211	18.7108	21.032	9.03231	18.1286	18.5965	27.3631	1.14535	1.05331	0.993887	1.30103
SLIV_01845	1.25484	1.03177	1.23332	0.826148	0.826648	0.597431	0.814438	0.574713	0.658766	0.579032	0.660362	0.695655
SLIV_09100	54.1187	47.8522	22.3872	20.8562	36.5612	32.5211	20.7702	24.0282	0.675575	0.679617	0.927774	1.15209
SLIV_11425	3.45452	3.05258	3.29411	2.98433	4.86794	5.69546	4.86644	7.06047	1.40915	1.86578	1.47732	2.36585
SLIV_11930	1.95021	2.82992	4.23437	14.9945	1.75387	3.16255	2.69856	5.74972	0.899325	1.11754	0.637299	0.383456
SLIV_08005	81.875	146.753	106.562	98.3153	60.4781	84.7385	63.1611	90.7532	0.738664	0.577421	0.592719	0.923083
SLIV_33490	4.22153	6.58467	4.15161	3.08238	8.73212	8.2893	16.5711	12.1967	2.06847	1.25888	3.99149	3.95691
SLIV_27335	138.798	74.3799	66.6103	40.5181	130.702	115.723	104.232	110.944	0.941671	1.55584	1.5648	2.73814
SLIV_05015	2.80328	2.76042	3.798	2.79089	3.59063	3.77531	3.52159	4.12269	1.28087	1.36766	0.927223	1.4772
SLIV_21305	9.43121	5.00968	2.39324	1.6706	11.3515	10.7309	7.11128	7.00021	1.20361	2.14202	2.97141	4.19024
SLIV_00230	0.472517	0.467957	0.378989	0.714323	0	0.167469	0.366744	1.00588	0	0.357873	0.96769	1.40815
SLIV_31355	0.0427924	0.161251	0.586062	0.425958	0	0	0.0973189	0.157462	0	0	0.166056	0.369666
SLIV_00050	0	0	0	0	0.0282741	0	0	0	N/A	N/A	N/A	N/A
SLIV_28300	0.466375	0.627424	0.457907	0.745529	0.457841	0.746634	0.383374	0.292447	0.981702	1.19	0.837231	0.392268
SLIV_14950	0.185403	6.6054	23.7943	12.7018	0.781594	5.37243	14.1527	5.85876	4.21565	0.813339	0.594795	0.461253
SLIV_35495	14.0761	14.9724	40.2143	35.5694	11.5227	16.8617	29.2358	43.4409	0.818602	1.12618	0.727	1.2213
SLIV_33500	3.6437	3.79308	3.46876	3.29709	4.59709	6.81876	7.4823	12.3199	1.26166	1.79768	2.15705	3.73659
SLIV_14870	3.97492	3.20786	1.70167	1.12816	6.01607	5.50566	5.78431	4.54107	1.51351	1.7163	3.39919	4.02518
SLIV_17605	6.2281	36.3003	23.7223	14.7565	8.33991	14.652	15.2952	15.5707	1.33908	0.403633	0.644761	1.05518
SLIV_35545	11.5597	10.3846	3.8511	2.62716	16.2215	16.3867	10.2381	9.4681	1.40328	1.57798	2.65849	3.60393
SLIV_25655	0.0962555	0.575759	0.7311	0.848163	0.185704	0.805027	0.654531	1.40265	1.92928	1.3982	0.895269	1.65375
SLIV_02320	13.4086	9.83459	4.2738	1.58375	6.86451	4.40802	3.05846	4.19787	0.51195	0.448216	0.71563	2.65059
SLIV_17315	675.588	346.306	154.812	101.982	235.262	184.258	123.005	130.108	0.348233	0.532067	0.794544	1.2758
SLIV_07975	1.21636	4.45574	8.86748	10.6157	0.413678	0.956827	1.69827	3.9384	0.340095	0.21474	0.191516	0.370997
SLIV_19145	35.3696	34.7904	39.0793	28.0886	30.1759	38.4218	36.9708	39.9932	0.853159	1.10438	0.946046	1.42382
SLIV_03630	1.8798	3.95507	4.678	4.87576	5.25319	8.34854	6.38449	8.90662	2.79454	2.11085	1.36479	1.82672
SLIV_33620	62.4242	54.7824	87.1837	116.398	36.6543	31.1456	58.9943	107.833	0.587182	0.568532	0.676667	0.926415
SLIV_12790	0.174568	0.168057	0.169899	0.15897	0.284916	0.113914	0.263785	0.268238	1.63212	0.67783	1.5526	1.68735
SLIV_22005	9.42544	6.67477	3.49516	1.287	24.9973	17.3213	8.37028	5.7932	2.65211	2.59504	2.39482	4.50132
SLIV_14560	0.37519	0.213227	0.343138	0.156136	0.0272127	0.0673225	0.62973	0.271972	0.0725305	0.315732	1.83521	1.7419
SLIV_01620	2.0892	2.59178	2.01453	2.23312	2.67584	5.05928	4.60222	4.85112	1.2808	1.95205	2.28452	2.17235
SLIV_13200	48.2392	23.8539	23.6052	12.3201	2.61255	1.59288	0.912873	0.873512	0.0541583	0.0667765	0.0386725	0.0709014
SLIV_20660	65.3021	111.188	72.9342	51.7947	38.1645	133.135	154.305	140.391	0.58443	1.19739	2.11568	2.71053
SLIV_05650	2.43045	2.76414	2.32535	1.84545	3.40254	4.23475	4.78732	5.78247	1.39996	1.53203	2.05875	3.13337
SLIV_37445	0.258495	0	0	0.250218	0	0	0	0	0	N/A	N/A	0
SLIV_23505	94.9092	186.037	259.734	221.719	11.5895	127.736	182.409	268.736	0.122112	0.686616	0.702289	1.21206
SLIV_22055	47.1157	38.2078	16.1601	13.5406	290.881	273.845	147.261	173.175	6.17376	7.16726	9.11268	12.7893
SLIV_28895	107.571	44.0451	30.2168	52.0001	21.9677	21.3998	23.5191	40.7417	0.204217	0.485861	0.778344	0.783494
SLIV_21875	13.0882	12.9664	10.5006	5.17164	3.14421	6.92693	5.26038	5.0278	0.240232	0.534221	0.500962	0.972185
SLIV_26725	1112.32	209.368	922.416	531.893	1480.77	793.543	1071.76	633.31	1.33124	3.79019	1.16191	1.19067
SLIV_07250	40.6664	21.7342	11.2375	10.7162	11.3657	15.6769	10.6012	12.759	0.279487	0.721303	0.943379	1.19063
SLIV_19105	13.3195	30.3658	100.882	62.2978	19.3264	40.7238	154.298	100.967	1.45098	1.34111	1.5295	1.62072
SLIV_18030	716.019	335.025	171.088	146.432	432.878	250.024	156.836	128.039	0.604563	0.746286	0.916699	0.874389
SLIV_09375	2.55326	1.40656	3.05599	2.34504	3.74462	3.02033	4.95546	4.5942	1.4666	2.14731	1.62156	1.95911
SLIV_34405	0.154964	0.15027	0.38112	0.776003	0.385918	0.373881	0.572366	0.749345	2.49036	2.48806	1.5018	0.965646
SLIV_03210	51.9034	35.418	22.506	6.67859	18.8645	11.7549	10.9519	5.77793	0.363453	0.33189	0.486623	0.865143
SLIV_32445	6.11206	4.32431	4.45042	4.11123	8.83204	5.76196	3.03878	3.51914	1.44502	1.33246	0.682809	0.855982
SLIV_16310	613.925	742.512	593.193	1224.5	605.13	1274.43	967.081	2230.23	0.985674	1.71637	1.6303	1.82134
SLIV_08495	0.394557	1.50536	1.943	2.68366	0.209537	0.739068	0.798625	0.953585	0.53107	0.490958	0.411027	0.35533
SLIV_18250	1.0446	0.244027	0.306411	0.331467	0.387788	0.302347	0.119776	0.983287	0.371232	1.23899	0.390899	2.96648
SLIV_10895	48.0712	20.3136	82.8357	395.727	18.5398	16.9657	19.9419	99.3508	0.385673	0.835192	0.240741	0.251059
SLIV_28690	388.245	240.013	132.78	154.82	345.134	210.371	129.74	126.312	0.88896	0.876496	0.977106	0.815867
SLIV_37075	1.8013	2.14633	2.03398	10.2059	1.23215	5.62749	4.56289	38.1496	0.684034	2.62191	2.24333	3.738
SLIV_02800	50.5349	61.3356	36.9892	36.1833	169.051	177.608	104.43	96.0316	3.34524	2.89568	2.82326	2.65403
SLIV_02655	5.92071	8.01332	17.4604	13.0317	3.86399	14.2744	17.4014	24.7109	0.652623	1.78133	0.996622	1.89622
SLIV_02335	0.259551	0.0802179	0.0417962	0.290988	0.236893	0.497599	0.163712	0.453311	0.912703	6.20309	3.91692	1.55784
SLIV_31880	18.5935	20.3124	14.991	11.1184	25.705	22.9618	19.3321	15.3866	1.38247	1.13043	1.28958	1.38389
SLIV_12100	31.9536	49.838	72.0695	41.4166	14.3351	16.4598	16.1118	24.926	0.448623	0.330265	0.223559	0.601835
SLIV_18085	16.7702	122.566	115.916	74.8012	24.0374	161.471	162.358	138.803	1.43334	1.31742	1.40066	1.85562
SLIV_00490	23.0837	18.2898	13.922	12.137	43.7147	30.5053	23.1513	24.8585	1.89375	1.66789	1.66294	2.04816
SLIV_29775	1.83698	23.9601	46.7435	43.848	2.72961	21.8499	46.3228	52.3192	1.48592	0.911931	0.990999	1.19319
SLIV_28410	14.901	12.7441	7.63919	6.99353	16.32	18.6845	11.8828	17.2357	1.09523	1.46613	1.5555	2.46452
SLIV_35310	14474.6	13153.8	18314.4	28188.9	17013.6	18067.1	25173	28246.3	1.17541	1.37353	1.37449	1.00204
SLIV_15930	172.109	97.7434	80.3939	62.2575	180.156	105.985	94.5236	99.8694	1.04675	1.08432	1.17576	1.60413
SLIV_19235	26.1748	20.4994	29.2332	20.0249	16.6101	30.881	26.3183	35.3845	0.634582	1.50643	0.900286	1.76703
SLIV_14015	6.27704	161.441	227.161	139.374	9.66451	44.873	37.2068	41.8233	1.53966	0.277953	0.16379	0.300079
SLIV_22705	204.39	302.58	154.157	559.847	198.081	329.624	203.321	443.218	0.969134	1.08938	1.31892	0.791677
SLIV_06580	0.162882	0.0557282	0.150547	0.180447	0.0639927	0.138678	0.0395307	0.292069	0.392879	2.48847	0.26258	1.61858
SLIV_28745	32.2037	101.49	118.325	112.998	64.2535	328.27	415.481	623.284	1.99522	3.23451	3.51135	5.51591
SLIV_30155	21.6622	18.1317	10.9674	7.55302	30.076	27.7323	19.2423	23.6447	1.38841	1.5295	1.7545	3.13049
SLIV_36560	0.499823	2.34744	2.95431	2.07989	0.562198	0.944538	1.86687	1.5677	1.1248	0.402369	0.631914	0.753741
SLIV_16755	742.551	300.273	191.162	180.826	1533.41	647.671	448.292	390.087	2.06506	2.15694	2.34509	2.15725
SLIV_24165	0.427577	24.909	27.9917	22.3331	1.00532	22.3303	24.9614	18.8232	2.3512	0.896476	0.891743	0.842841
SLIV_35020	1.01524	151.578	293.298	321.463	3.46253	100.128	224.65	236.947	3.41055	0.660573	0.765945	0.737089
SLIV_11710	147.208	88.2027	92.1368	91.5418	82.0672	98.6324	95.6148	94.5662	0.557493	1.11825	1.03775	1.03304
SLIV_04285	1.97531	1.55953	2.67485	29.956	0.922314	2.27175	2.05405	27.365	0.46692	1.45669	0.767915	0.913505
SLIV_11230	6.20259	3.90229	2.47231	1.85151	5.12765	5.13954	2.56059	3.80187	0.826695	1.31706	1.03571	2.05339
SLIV_14910	9.13293	1.23789	0.349021	0.71466	0.493993	0.485637	0.105499	0.317743	0.0540892	0.392311	0.30227	0.444608
SLIV_31330	4.37256	7.80883	6.12119	9.49027	7.49111	11.8124	10.3853	12.4358	1.71321	1.5127	1.69662	1.31037
SLIV_07155	7.94728	16.0659	28.4968	72.3729	4.29698	13.2025	14.1317	35.9769	0.540686	0.821771	0.495906	0.497105
SLIV_23365	25.9261	13.5132	10.8295	8.91132	39.5501	28.8654	22.4832	24.9701	1.52549	2.13608	2.07611	2.80206
SLIV_07555	5.25124	7.81278	10.0555	10.8218	9.28446	9.66517	9.89772	9.52425	1.76805	1.2371	0.984309	0.880095
SLIV_30435	2.18736	3.98313	4.94591	6.17637	1.01498	4.17934	4.59146	9.56298	0.464018	1.04926	0.928335	1.54832
SLIV_10960	22.2016	14.3573	7.71624	5.14459	26.1831	32.633	17.4545	18.831	1.17934	2.27292	2.26204	3.66035
SLIV_33130	2.64222	4.98302	6.48135	13.3824	1.14386	3.48719	2.87758	6.0398	0.432916	0.699815	0.443978	0.451323
SLIV_27380	121.823	313.288	149.653	151.163	182.844	342.79	241.744	264.013	1.5009	1.09417	1.61536	1.74654
SLIV_20930	2.52271	3.77256	3.30777	2.68787	1.67836	2.29196	2.85396	2.26212	0.665302	0.607534	0.862805	0.841603
SLIV_04540	2.14125	401.001	647.357	646.085	13.5482	378.03	498.336	733.624	6.32723	0.942716	0.769801	1.13549
SLIV_09770	261.43	263.249	256.1	394.284	408.508	378.421	324.694	400.334	1.56259	1.4375	1.26784	1.01534
SLIV_26690	110.326	45.2629	37.9029	48.3556	110.411	64.2352	33.0631	44.9496	1.00077	1.41916	0.87231	0.929563
SLIV_25105	3.1173	4.44995	6.21381	6.96628	2.8095	3.97981	4.94123	4.8308	0.901261	0.894349	0.795201	0.693454
SLIV_33175	0.404751	0.658738	1.19073	2.05599	0.557468	0.729339	0.681539	1.48409	1.37731	1.10718	0.572369	0.721834
SLIV_17595	20.7467	32.8447	11.9568	10.1607	26.1123	29.5111	24.7793	25.4762	1.25863	0.898506	2.0724	2.50734
SLIV_06805	0.835051	5.85412	93.8948	30.6978	1.38481	5.0596	55.9849	27.0173	1.65835	0.864279	0.596252	0.880106
SLIV_08465	2.83362	0.590052	0.24004	0.11937	2.24301	3.19272	0.837128	1.47119	0.791569	5.41092	3.48745	12.3246
SLIV_30625	56.1621	134.967	104.332	26.1402	55.6415	125.324	85.9107	45.0709	0.99073	0.928551	0.82344	1.7242
SLIV_02560	24.2673	17.1953	7.73559	7.64747	17.2922	15.1342	10.4991	12.674	0.712572	0.880137	1.35724	1.65728
SLIV_10840	17.7334	20.3078	29.8249	38.0499	26.5714	27.85	29.6512	39.0368	1.49838	1.3714	0.994176	1.02594
SLIV_33450	1.72912	3.83781	2.84653	2.79695	0.441741	1.43632	0.235324	3.49849	0.255472	0.374255	0.0826704	1.25082
SLIV_08745	0.212731	0.204677	0.0817041	0.129789	0.282933	0.18618	0.116101	0.305392	1.33	0.909625	1.42099	2.35299
SLIV_17580	191.705	89.2848	219.544	81.0872	81.2054	87.9596	98.6851	96.5414	0.423595	0.985158	0.4495	1.19059
SLIV_36905	0.61382	1.68747	1.35519	21.3138	1.25929	6.01685	6.81424	180.606	2.05156	3.5656	5.02825	8.47368
SLIV_28490	174.539	41.9383	9.6179	5.50049	157.18	80.5057	50.7642	32.8562	0.900546	1.91962	5.2781	5.97333
SLIV_31515	98.2988	42.9803	18.6619	11.7076	15.0877	18.6987	11.0062	9.51401	0.153488	0.435053	0.589768	0.812636
SLIV_01210	0.908225	3.00803	2.90364	1.82537	0.592932	2.72143	1.68027	4.64263	0.652848	0.904721	0.578676	2.54339
SLIV_13080	314.241	172.518	148.014	126.3	444.432	307.043	236.032	203.525	1.4143	1.77978	1.59466	1.61145
SLIV_00335	12.652	59.7547	61.0849	78.5697	23.4885	137.731	128.79	275.71	1.8565	2.30493	2.10837	3.50911
SLIV_11055	8.50502	13.508	15.375	37.8001	44.0939	57.5082	51.7415	197.195	5.18446	4.25736	3.3653	5.21678
SLIV_19050	254.596	190.913	132.26	117.705	286.231	264.563	216.208	242.052	1.12425	1.38578	1.63473	2.05643
SLIV_01270	6.40703	8.89541	17.3993	22.2606	24.9256	40.3422	56.3353	83.3403	3.89035	4.53517	3.23779	3.74384
SLIV_27210	2.50737	4.08618	2.92816	7.88909	6.2344	16.2893	17.2429	25.7262	2.48643	3.98643	5.88864	3.26099
SLIV_24485	1.95211	1.92599	0.843263	0.859202	2.85876	4.79442	4.31421	4.79593	1.46445	2.48932	5.11609	5.58184
SLIV_05210	158.108	134.803	70.6012	104.594	108.68	117.008	64.1758	76.4983	0.68738	0.867992	0.90899	0.73138
SLIV_27045	29.7024	27.3587	14.2047	12.3078	41.7691	43.9439	27.1711	24.6148	1.40625	1.60621	1.91282	1.99994
SLIV_05220	234.796	207.144	130.799	172.585	265.461	217.707	149.112	198.411	1.1306	1.05099	1.14001	1.14964
SLIV_13330	6.04728	81.6739	65.8575	58.9379	3.61781	42.6716	48.0969	56.4604	0.598254	0.522463	0.730317	0.957964
SLIV_00045	0	0	0	0	0	0	0	0	N/A	N/A	N/A	N/A
SLIV_08040	7.95644	2.00131	0.707527	1.05474	18.915	3.79169	2.50651	2.83593	2.37732	1.8946	3.54263	2.68875
SLIV_33765	4.99848	8.21049	13.4092	13.6267	2.29283	5.99753	7.16052	16.4783	0.458706	0.730471	0.534002	1.20926
SLIV_25575	0.167479	1.85759	2.45033	2.1071	0.57238	1.5334	1.86274	2.23482	3.41762	0.825478	0.760199	1.06061
SLIV_22720	31.3125	125.181	75.1718	83.3022	14.3578	73.0245	38.0942	46.1169	0.458533	0.583352	0.506761	0.553609
SLIV_29405	2.59649	4.94821	5.44032	5.95535	0.443355	2.6366	3.7822	3.38523	0.170752	0.532839	0.695216	0.568435
SLIV_01090	10.3498	7.59089	5.91589	9.28658	13.379	15.6503	11.8723	19.2712	1.29268	2.06171	2.00684	2.07517
SLIV_17140	12.4582	40.8809	19.4571	8.76854	10.2669	37.9667	21.5723	16.9839	0.824106	0.928715	1.10871	1.93691
SLIV_24010	7.02597	38.3383	169.357	136.68	3.74009	12.7719	51.579	43.8962	0.532324	0.333137	0.304558	0.32116
SLIV_11010	840.099	703.462	524.628	394.554	434.765	343.159	370.754	337.962	0.517517	0.487815	0.706697	0.856567
SLIV_16300	32.0471	299.828	93.9413	87.0067	33.3121	75.482	42.4286	50.6334	1.03947	0.251751	0.45165	0.581948
SLIV_04420	5.97192	9.32652	17.4461	13.9353	15.3775	34.1073	33.2976	41.3325	2.57496	3.65702	1.9086	2.96602
SLIV_05360	19.7623	15.8066	15.9774	11.9909	13.5876	14.3734	8.26048	10.6222	0.687554	0.909331	0.517011	0.885861
SLIV_33995	0.963065	0.248388	0.545737	0.600618	0.865858	0.627134	0.726836	0.641134	0.899065	2.52481	1.33184	1.06746
SLIV_29500	133.756	107.579	42.3416	33.0725	229.168	229.095	151.168	168.283	1.71333	2.12955	3.5702	5.08832
SLIV_32985	1.05175	0.818599	0.924449	1.24537	0.256202	0.30111	0.422703	0.536158	0.243595	0.367835	0.457249	0.430522
SLIV_17985	3256.31	1993.26	2576.54	1807.16	3866.24	2495.5	4371.29	5410.18	1.18731	1.25197	1.69657	2.99374
SLIV_18285	17.3085	12.8221	13.4617	8.11116	28.4604	35.2446	28.5559	21.3779	1.6443	2.74875	2.12126	2.63562
SLIV_00915	0.481113	0.263606	0.170921	0.578652	0.428473	0.435146	0.408704	0.699885	0.890587	1.65075	2.39119	1.20951
SLIV_27295	589.922	491.325	678.016	467.893	564.835	578.486	642.321	591.899	0.957474	1.1774	0.947354	1.26503
SLIV_23910	12.8536	6.22676	7.46773	6.75916	12.5987	8.20394	6.75317	4.30166	0.980176	1.31753	0.904314	0.63642
SLIV_34255	3.5889	2.8894	2.09627	1.3733	4.63467	4.84354	3.21004	3.46345	1.29139	1.67632	1.53131	2.52199
SLIV_30565	44.8978	55.4598	88.3251	64.6947	49.7415	73.4748	72.2305	93.7042	1.10788	1.32483	0.81778	1.44841
SLIV_00615	0.205423	0.722767	1.72206	3.43915	1.26486	0.931552	1.12285	3.00675	6.15731	1.28887	0.652038	0.87427
SLIV_05720	9.88714	13.305	9.70882	11.6733	4.53346	7.18151	7.78887	6.92857	0.458521	0.539762	0.802247	0.59354
SLIV_33670	37.9505	33.2457	23.0694	22.5959	65.0824	73.1444	53.6532	78.2193	1.71493	2.20011	2.32573	3.46167
SLIV_08595	3.29793	8.45137	7.05366	7.21119	4.38961	8.55281	6.82566	7.33015	1.33102	1.012	0.967676	1.0165
SLIV_16895	17.7631	60.5387	74.7885	63.7321	11.1609	25.4661	27.4238	34.4809	0.628316	0.420659	0.366685	0.541029
SLIV_10045	110.541	104.054	87.1749	78.5713	85.797	71.6273	58.0489	46.2404	0.776154	0.688367	0.66589	0.588516
SLIV_01520	5.26836	8.62009	7.74135	8.5234	6.13857	7.52822	6.64449	5.39344	1.16518	0.873335	0.858312	0.63278
SLIV_00480	0.294342	0.472909	0	0.240014	1.25948	2.60076	1.67236	2.35069	4.27895	5.49949	N/A	9.79398
SLIV_17045	13.7822	4.31958	4.14919	4.63897	21.985	14.7644	10.091	9.8217	1.59517	3.41802	2.43204	2.11721
SLIV_04675	7.63292	43.6758	41.9293	71.7185	5.34809	31.5199	32.3193	73.0309	0.70066	0.721679	0.770804	1.0183
SLIV_03910	0.123841	0.119535	0.109061	0.0793373	0.0493603	0.11131	0.129501	0.13924	0.398578	0.931194	1.18741	1.75503
SLIV_04140	38.689	146.548	102.262	88.6952	47.2446	198.639	186.257	332.334	1.22114	1.35545	1.82136	3.74692
SLIV_12415	5.17901	8.15433	7.9372	11.0203	21.5488	38.841	35.4087	42.2381	4.16079	4.76324	4.4611	3.83277
SLIV_25775	12.8902	23.3938	23.3834	28.3468	6.7561	14.7533	12.5251	15.1731	0.524128	0.630651	0.535643	0.535266
SLIV_00175	1.35083	4.87894	3.87209	3.43267	0.363504	0.795875	0.532764	1.29089	0.269097	0.163124	0.137591	0.376062
SLIV_14155	0	0	0.0769541	0	0.160075	0	0	0.108667	N/A	N/A	0	N/A
SLIV_18370	0.425159	10.9644	12.0192	7.29874	0.261661	8.00702	12.5122	9.38805	0.615442	0.730273	1.04102	1.28625
SLIV_29875	14.4592	320.809	93.222	34.752	30.0708	199.453	171.569	81.9345	2.07971	0.621719	1.84044	2.35769
SLIV_14085	935.491	978.101	869.224	871.538	635.064	655.601	615.255	627.369	0.678857	0.67028	0.707821	0.719841
SLIV_13110	24.9366	21.4798	12.1115	8.04581	65.0992	108.628	45.8228	53.8376	2.61059	5.05724	3.7834	6.69139
SLIV_19260	2.43968	2.09226	1.62146	1.28239	4.1722	5.37964	3.8797	4.63598	1.71014	2.57121	2.39272	3.61511
SLIV_06415	11.3656	15.011	11.7506	9.4173	9.08995	15.2088	13.1736	14.4171	0.799778	1.01317	1.1211	1.53092
SLIV_29845	54.4318	322.881	87.8773	29.5498	65.004	185.923	114.629	108.74	1.19423	0.575825	1.30442	3.67988
SLIV_06545	0	11.0495	12.0624	6.94004	0.480589	2.58099	3.66841	5.33015	N/A	0.233584	0.304119	0.768028
SLIV_31625	34.1562	17.1064	25.7574	53.0378	10.0127	8.16182	7.387	15.4075	0.293146	0.477122	0.286791	0.290501
SLIV_31540	4.93892	3.83152	3.32144	12.013	10.4597	11.4542	10.3058	20.4556	2.11781	2.98946	3.10282	1.70279
SLIV_09140	2.27976	273.433	64.9901	135.777	3.87977	116.751	42.8913	57.7596	1.70183	0.426981	0.659967	0.425401
SLIV_02245	4.50819	8.16572	4.44515	7.7821	0.626329	0.903291	1.21382	1.68986	0.138931	0.11062	0.273065	0.217147
SLIV_29560	49.888	74.7939	58.0951	49.5008	29.7428	65.1067	58.8167	80.9578	0.596192	0.870482	1.01242	1.63548
SLIV_01585	4.31633	3.19358	4.22751	4.41497	1.89172	1.0042	1.62339	1.96171	0.438271	0.314443	0.384007	0.444332
SLIV_34770	0	0.14387	0	0	0.165206	0.873239	0.9437	0.416284	N/A	6.06964	N/A	N/A
SLIV_34965	82.9767	92.21	98.9761	175.762	248.844	310.583	254.786	456.751	2.99896	3.36821	2.57422	2.59869
SLIV_12395	322.848	347.005	405.219	357.141	241.288	222.775	258.405	201.597	0.747375	0.641992	0.637694	0.564475
SLIV_03200	5.01089	4.6215	7.29847	4.9815	4.94289	7.09032	9.50701	7.78813	0.98643	1.5342	1.3026	1.56341
SLIV_26480	1.20574	5.73254	11.8197	6.90988	3.46028	6.9335	13.7176	6.99709	2.86984	1.2095	1.16057	1.01262
SLIV_34760	4.23675	4.2264	3.80529	4.19593	16.9377	17.5571	12.3801	18.7611	3.99779	4.15415	3.2534	4.47125
SLIV_09590	985.858	824.556	991.81	1158.59	992.907	638.684	596.147	574.875	1.00715	0.774579	0.601069	0.496185
SLIV_08385	0.164929	0.327035	0	0.319296	0.0417373	0.430497	0.0613575	0.113333	0.253062	1.31636	N/A	0.354947
SLIV_04595	0.173977	0.686942	1.12338	0.5036	0.142716	0.318328	0.818177	0.46091	0.820311	0.463399	0.728317	0.91523
SLIV_31660	0.356016	2.56325	4.50579	6.68803	1.01566	10.082	13.5563	20.8732	2.85286	3.93331	3.00863	3.12098
SLIV_00765	7.91114	2.07981	2.34463	1.54141	1.72144	2.43807	1.40761	1.0128	0.217598	1.17225	0.600356	0.657059
SLIV_32515	0.43179	0.157123	0.113879	0.151647	0.264175	0.284585	0.215577	0.457531	0.611814	1.81122	1.89303	3.01708
SLIV_11375	236.87	253.613	174.014	155.484	278.752	269.926	215.112	272.212	1.17682	1.06432	1.23618	1.75074
SLIV_08780	122.263	92.638	69.1375	44.0809	157.714	150.371	112.04	112.435	1.28996	1.62321	1.62053	2.55066
SLIV_04245	1013.93	830.337	974.686	681.864	733.962	502.299	510.282	387.663	0.72388	0.604934	0.523535	0.568534
SLIV_29230	4.21758	3.59134	3.70357	3.72171	12.2517	13.4383	17.179	29.1787	2.90491	3.74186	4.6385	7.84013
SLIV_17255	222.26	2943.37	1358.41	2910.67	19.8005	256.832	392.389	513.147	0.0890873	0.087258	0.288858	0.176299
SLIV_22875	0.373381	0.221307	0.297467	0.580444	0.755526	0.938934	0.402149	0.747154	2.02347	4.24269	1.35191	1.28721
SLIV_15335	55.7682	15.1553	15.9111	15.5971	101.74	35.6504	26.9956	35.8058	1.82435	2.35234	1.69665	2.29567
SLIV_03185	8.69948	5.13981	2.73841	2.84372	5.11147	4.49419	3.71207	4.72771	0.58756	0.874388	1.35556	1.66251
SLIV_02770	3.98446	4.12141	2.82653	1.98478	2.79371	3.43745	3.65401	6.49918	0.701153	0.834048	1.29276	3.27451
SLIV_13010	2.75552	3.38656	7.36323	12.9492	3.93981	3.50572	7.34776	11.7791	1.42979	1.03519	0.9979	0.90964
SLIV_01915	3.70946	6.55329	3.18885	3.85173	6.01078	19.0075	12.2187	13.6769	1.62039	2.90045	3.83169	3.55086
SLIV_30240	38.2122	30.8041	20.484	17.8276	18.0177	17.3193	10.9488	14.8751	0.471516	0.56224	0.534506	0.834389
SLIV_24225	0.366362	0.254983	0.580842	0.329187	0.172237	0.349178	0.178522	0.078995	0.470129	1.36942	0.307351	0.23997
SLIV_03655	0.104685	0.234527	0.112928	0.330809	0.13302	0.230179	0.218975	0.393741	1.27067	0.981459	1.93908	1.19023
SLIV_03920	5.09128	6.75046	4.23818	7.04404	8.90992	11.3635	10.2485	16.9703	1.75004	1.68337	2.41813	2.40917
SLIV_14300	184.139	69.0172	23.1416	15.7473	91.5106	63.365	31.3009	40.1281	0.496965	0.918104	1.35258	2.54826
SLIV_22040	95.1975	109.754	159.924	120.704	80.2557	106.916	104.854	88.6664	0.843044	0.974143	0.655647	0.734579
SLIV_23315	3.93068	3.98322	5.31931	4.76403	3.73602	4.91175	3.30943	2.80174	0.950477	1.23311	0.622155	0.588103
SLIV_00075	0	0	0	0	0	0	0	0	N/A	N/A	N/A	N/A
SLIV_16835	10.4319	11.0992	8.20648	5.57213	11.2461	8.48149	7.59076	7.58859	1.07804	0.764151	0.924972	1.36188
SLIV_34320	10.7926	8.6594	5.23529	5.16531	6.52214	9.79275	6.40083	10.0778	0.604315	1.13088	1.22263	1.95106
SLIV_15540	17.7572	99.369	131.092	144.176	100.897	329.929	545.593	682.411	5.68206	3.32024	4.16192	4.73319
SLIV_09785	50.7811	57.2586	26.6929	21.8504	164.817	255.45	136.888	186.574	3.24564	4.46134	5.12827	8.5387
SLIV_31950	10.1661	14.1846	19.1776	16.4742	22.965	29.5837	30.3354	32.3067	2.25899	2.08562	1.58182	1.96106
SLIV_11750	2.14211	2.58314	3.58425	8.06477	2.16128	1.39106	0.952443	3.81473	1.00895	0.538512	0.26573	0.473011
SLIV_29680	0.782873	1.30651	2.3371	10.4623	0.507918	1.02629	1.93187	5.95095	0.648787	0.785522	0.826611	0.568801
SLIV_21210	455.597	157.606	145.219	99.4526	242.288	166.663	107.908	98.7599	0.531805	1.05747	0.743075	0.993035
SLIV_08910	1.82499	0.712551	1.06368	0.722649	1.15236	0.765645	0.939762	0.682638	0.631435	1.07451	0.883497	0.944633
SLIV_00695	3.29362	31.2966	24.2225	29.7028	6.14262	60.6861	40.3895	51.0914	1.865	1.93906	1.66744	1.72009
SLIV_30170	1121.97	608.082	476.251	511.78	822.516	568.764	396.299	309.192	0.733103	0.935341	0.832123	0.60415
SLIV_02725	31.3115	47.1517	33.6355	86.6986	23.6109	52.7208	20.6457	43.5974	0.754066	1.11811	0.613806	0.502861
SLIV_33715	3.15592	3.14752	2.35848	5.27927	0.30587	0.600011	0.215444	0.697177	0.0969195	0.19063	0.0913485	0.132059
SLIV_23785	41.4296	197.433	184.927	17.6768	34.2554	134.321	157.602	34.407	0.826833	0.680337	0.852239	1.94645
SLIV_27305	97.6765	87.8128	67.1111	62.5866	77.3613	93.0898	77.6596	94.267	0.792015	1.06009	1.15718	1.50619
SLIV_16400	0.242193	0.47328	0.772834	2.02459	1.19014	2.44004	5.9446	7.81287	4.91399	5.15559	7.69195	3.85899
SLIV_09880	60.9442	53.6066	44.0363	28.5017	40.5589	67.0833	52.0239	58.7019	0.665509	1.2514	1.18139	2.05959
SLIV_17790	49.9548	11.1979	10.6204	6.36905	37.0193	28.1021	24.1343	33.3057	0.741055	2.50958	2.27244	5.22931
SLIV_25665	9.51483	18.8632	71.5866	100.819	8.32238	16.7948	50.0585	73.922	0.874674	0.89035	0.699272	0.733212
SLIV_25870	19.8252	85.8764	39.8993	68.4839	28.6902	81.3481	58.7724	102.118	1.44716	0.947269	1.47302	1.49112
SLIV_14915	932.474	77.5145	69.0838	114.148	1266.43	475.465	306.664	449.242	1.35814	6.13388	4.43902	3.9356
SLIV_01775	9.95182	6.16154	11.8334	14.6261	29.6834	51.9416	59.0555	93.1127	2.98271	8.42997	4.99058	6.36621
SLIV_16095	6.24594	13.4068	23.903	44.1097	6.97807	20.3201	20.1386	40.3589	1.11722	1.51566	0.842512	0.914966
SLIV_03550	0.252297	0.515841	0.303443	0.0808157	0.10056	0.209076	0.0621197	0.344224	0.398578	0.405312	0.204716	4.25937
SLIV_19685	130.646	75.7041	21.7669	12.7211	121.957	255.183	99.66	85.0926	0.933488	3.37079	4.57851	6.68908
SLIV_31725	176.447	100.231	117.938	73.757	230.904	270.978	196.207	223.06	1.30863	2.70353	1.66365	3.02425
SLIV_36530	26.9054	46.0843	36.4269	41.5977	89.5226	97.8531	79.688	95.8559	3.32731	2.12335	2.18761	2.30435
SLIV_10490	1032.47	461.178	357.809	247.892	48.1906	34.7519	20.5438	25.6319	0.0466752	0.0753546	0.0574157	0.1034
SLIV_28015	61.1274	73.2784	58.216	40.3915	31.2337	44.1387	31.9137	35.5066	0.510961	0.602342	0.548196	0.879061
SLIV_24390	14.174	7.66947	5.12637	4.15324	12.7138	8.68034	8.38475	8.09666	0.896979	1.1318	1.63561	1.94948
SLIV_25730	14.8951	21.379	23.7817	15.7513	24.3153	28.9625	25.9835	24.4901	1.63243	1.35472	1.09258	1.5548
SLIV_01665	0.77637	2.55082	2.94344	2.42947	0.429652	0.902387	0.561862	1.29477	0.553411	0.353764	0.190886	0.532941
SLIV_20540	2181.53	2932.2	3694.56	4000.88	3874.83	6555.59	8790.27	11027.3	1.7762	2.23572	2.37924	2.75621
SLIV_00780	24.701	27.5785	19.9282	13.4895	19.9764	19.0392	12.2831	19.8765	0.808729	0.690363	0.616367	1.47348
SLIV_26570	6.37365	45.0011	66.2014	78.8189	5.03469	18.421	36.0883	47.9688	0.789923	0.409346	0.545128	0.608596
SLIV_20360	19.8993	21.1858	12.5444	8.72495	14.5083	15.1233	11.8677	12.6128	0.729086	0.713844	0.946051	1.4456
SLIV_12975	74.7641	44.7785	37.0703	24.1099	40.3193	46.7489	27.1861	28.3542	0.539286	1.044	0.733367	1.17604
SLIV_32745	1.52286	6.64566	9.78005	38.7941	5.18527	27.3357	43.5102	120.855	3.40496	4.11332	4.44887	3.11529
SLIV_26980	0.28143	0.916189	0.115502	0.187939	0.604218	1.90253	0.860049	1.29473	2.14695	2.07657	7.44617	6.88912
SLIV_22795	0.12322	0.548659	0.852246	0.680035	0.123443	2.14567	2.57605	2.89669	1.00181	3.91075	3.02266	4.25962
SLIV_35570	0.641987	0.128141	0.0628952	0.0938316	0.256077	0.49577	0.249325	0.0770961	0.398881	3.86894	3.96414	0.821642
SLIV_08320	0.0532271	0.133321	0	0.20447	0.0413148	0.0681402	0	0.102318	0.776199	0.511097	N/A	0.500408
SLIV_32645	6.2503	22.9837	22.976	21.6759	7.02816	37.1378	32.3893	57.2141	1.12445	1.61583	1.4097	2.63952
SLIV_36285	3.53867	2.69752	4.33555	4.07991	4.47841	2.68989	3.08687	3.7614	1.26556	0.99717	0.71199	0.921931
SLIV_33435	0.222832	0	0	0	0	0	0	0.313107	0	N/A	N/A	N/A
SLIV_35640	20.7633	14.4694	7.21306	6.34775	20.2841	22.0288	11.5051	15.0411	0.97692	1.52244	1.59504	2.36951
SLIV_36345	1.33202	21.9523	75.6802	21.4527	1.86988	28.1414	47.0308	36.6416	1.40379	1.28193	0.621441	1.70802
SLIV_07885	3.90797	4.13997	2.69141	4.17017	1.90714	4.28438	2.17467	4.06177	0.488012	1.03488	0.808004	0.974007
SLIV_34440	1.40458	4.42867	3.98899	3.88057	0.403392	0.320261	0	0.238572	0.287197	0.0723154	0	0.0614787
SLIV_18345	382.107	210.091	138.68	119.416	249.547	144.066	89.5836	79.2627	0.653081	0.68573	0.645972	0.663752
SLIV_12820	467.61	184.775	218.274	228.795	488.821	269.349	245.635	196.597	1.04536	1.45771	1.12535	0.859274
SLIV_25500	61.1985	105.273	102.239	57.9441	106.833	146.04	154.25	103.89	1.74569	1.38725	1.50872	1.79294
SLIV_33430	1.43061	0.844732	0.484793	0.60555	2.37859	4.28866	2.83226	5.18781	1.66264	5.07695	5.84221	8.5671
SLIV_30525	4.15093	1.83196	0.724711	2.53779	13.509	12.6547	5.35465	15.2923	3.25445	6.90775	7.38867	6.02585
SLIV_35970	1.55712	57.6961	90.4297	217.865	2.12825	13.6761	36.6905	75.4488	1.36679	0.237037	0.405735	0.34631
SLIV_11140	11.7394	44.7617	57.2878	65.9545	41.1539	203.724	186.952	492.655	3.50561	4.55131	3.26338	7.46961
SLIV_10480	206.914	209.312	227.201	202.036	127.441	183.457	172.657	175.812	0.615912	0.876476	0.759934	0.870202
SLIV_34640	2.68975	2.46906	1.9175	1.33516	0.560152	0.474128	0.512255	0.694024	0.208254	0.192028	0.267147	0.519806
SLIV_10710	89.772	30.96	62.9488	442.614	85.7924	41.2502	50.9938	316.962	0.95567	1.33237	0.810084	0.716114
SLIV_02235	0.894715	1.53962	0.87607	2.07393	0.596358	0.861658	0.485586	1.73222	0.666534	0.559658	0.554278	0.835235
SLIV_06055	49.9657	39.5268	47.5627	30.9427	24.3817	31.2732	28.801	33.0021	0.487969	0.791191	0.605539	1.06656
SLIV_36630	8.25104	6.08854	9.95654	25.9117	11.6632	14.1813	15.5922	19.1617	1.41355	2.32917	1.56602	0.739501
SLIV_24145	5.08484	69.4846	114.531	115.864	54.0993	382.728	1105.3	996.141	10.6393	5.5081	9.65074	8.5975
SLIV_27580	68.5496	61.1037	345.365	49.9922	41.9098	57.5855	109.294	41.7596	0.61138	0.942423	0.316458	0.835322
SLIV_24555	29.5018	48.2667	60.5709	32.4429	17.2829	30.2574	34.4315	33.6022	0.585826	0.626879	0.568449	1.03573
SLIV_20080	0.188877	0.334264	0.345951	0.152357	0.205513	0.368086	0.681863	0.664574	1.08808	1.10118	1.97098	4.36194
SLIV_08475	16.901	8.43563	13.6916	10.5568	38.5311	23.8102	22.94	24.437	2.27981	2.82257	1.67547	2.31482
SLIV_01995	302.335	156.292	37.4816	17.1933	343.791	206.762	99.0581	66.0796	1.13712	1.32293	2.64285	3.84334
SLIV_11285	12.135	212.412	412.437	668.927	13.7084	180.014	257.734	393.96	1.12967	0.847479	0.624904	0.588942
SLIV_29925	30.6715	11.3525	8.61602	8.65473	58.1822	36.8443	21.6764	24.1985	1.89694	3.24547	2.51583	2.79599
SLIV_03670	0.0487105	0.0499973	0.0927815	0.647563	0.0665744	0.258934	0.146243	0.244747	1.36674	5.17896	1.57621	0.377951
SLIV_22635	53.4872	35.6825	27.6274	22.421	67.0887	70.5815	63.7433	86.6823	1.25429	1.97804	2.30725	3.86612
SLIV_25890	6.88349	6.30975	5.19504	3.2293	7.76798	13.7398	11.7136	10.5822	1.12849	2.17755	2.25476	3.27694
SLIV_11260	10.8514	14.962	15.7527	10.6205	5.34929	8.62776	9.65844	13.7149	0.492957	0.576646	0.613129	1.29137
SLIV_05840	15.1764	58.9216	103.713	87.2491	17.0977	46.9769	62.044	52.4071	1.1266	0.797279	0.598226	0.600661
SLIV_24525	16.0501	15.4728	8.75262	8.42718	20.2485	19.1697	9.94588	12.0218	1.26159	1.23892	1.13633	1.42655
SLIV_26895	488.312	649.166	810.695	644.089	462.776	740.73	723.192	714.14	0.947705	1.14105	0.892065	1.10876
SLIV_13900	30.9433	74.8629	96.7606	102.627	83.1674	218.139	276.554	360.174	2.68774	2.91385	2.85812	3.50953
SLIV_06020	3.01989	3.58112	2.35355	4.90743	5.46392	4.71199	3.55212	5.79537	1.80931	1.31579	1.50926	1.18094
SLIV_04870	71.3827	18.095	17.9993	19.9678	1794.01	884.269	586.631	2290.92	25.1323	48.8681	32.5919	114.731
SLIV_21480	0.0470423	28.1012	6.3911	4.70218	0.616398	34.9844	18.2659	10.8711	13.1031	1.24494	2.85802	2.31192
SLIV_09330	245.845	181.584	164.025	105.609	106.845	172.705	174.708	193.856	0.434601	0.951101	1.06513	1.83561
SLIV_11840	8.51916	9.74158	7.05439	3.98659	8.13583	11.2108	14.5014	16.096	0.955004	1.15081	2.05565	4.03753
SLIV_09220	14.5772	216.735	175.899	183.485	16.5402	202.405	141.739	203.597	1.13466	0.933881	0.805796	1.10961
SLIV_20690	1.15346	1.85796	1.4031	1.19025	1.95159	2.50067	2.49934	3.75647	1.69194	1.34592	1.78129	3.15602
SLIV_09745	840.777	337.532	56.1217	191.311	461.623	257.777	117.883	144.048	0.549043	0.76371	2.10048	0.752953
SLIV_14840	9151.77	6917.5	4632.22	4137.12	2078.16	1159.99	1056.15	584.97	0.227077	0.167689	0.228	0.141395
SLIV_37095	3.75149	15.6056	26.051	151.478	3.37215	24.052	56.3675	416.69	0.898881	1.54124	2.16374	2.75083
SLIV_11005	1242.65	1144.12	1124.83	1325.07	983.687	1021.85	1708.47	1654.24	0.791607	0.893134	1.51887	1.24841
SLIV_00835	8.36942	5.14385	3.85184	1.76907	5.42913	3.50839	2.92758	3.44319	0.648686	0.682055	0.760047	1.94632
SLIV_26125	23.4827	6.48791	4.27762	2.73449	37.7547	49.0305	29.3168	23.7544	1.60777	7.55721	6.85353	8.68695
SLIV_14210	101.627	50.1291	24.3142	18.581	116.121	62.8257	34.1246	31.7839	1.14261	1.25328	1.40349	1.71056
SLIV_24640	30.537	37.4794	58.36	53.2316	27.486	27.8347	41.7243	40.8643	0.900086	0.742668	0.714946	0.767669
SLIV_37405	1.72134	2.63551	1.50471	2.07087	0.577969	1.69487	0.851189	1.7025	0.335767	0.64309	0.565685	0.822116
SLIV_37330	3.52786	1.57439	1.60373	1.96004	8.49544	4.59859	3.06762	7.3363	2.4081	2.92088	1.91281	3.74294
SLIV_23810	73.0513	28.4414	34.0235	17.2369	7.29129	6.73227	4.23887	3.48361	0.0998105	0.236707	0.124587	0.202101
SLIV_13675	2.42618	1.5318	3.54938	2.00762	10.7363	7.87664	8.89117	12.2055	4.42518	5.14207	2.50499	6.0796
SLIV_30990	5.51078	98.3368	142.321	201.73	1.74775	15.385	27.4938	52.8529	0.317151	0.156452	0.193182	0.261998
SLIV_03805	0.165629	0.0310745	0.336131	0.322625	0.0905933	0.528122	0.0773252	0.158772	0.546966	16.9954	0.230045	0.492126
SLIV_31120	0.498739	1.55996	1.69933	1.98206	0.333775	1.22173	1.65134	2.16266	0.669237	0.783179	0.971762	1.09112
SLIV_37235	1.10209	0.352593	1.26449	0.365848	0.561098	1.22943	0.397224	0.659338	0.509123	3.48683	0.314137	1.80222
SLIV_14410	8.15842	9.59589	9.61204	8.49213	7.06874	11.4453	8.38406	10.7064	0.866434	1.19272	0.872246	1.26074
SLIV_32300	0.490047	7.51714	14.1159	8.49	0.626978	14.8524	19.2948	19.9953	1.27942	1.9758	1.36688	2.35516
SLIV_00990	1.74495	4.59991	6.10537	5.31518	2.88467	5.78626	4.70258	5.81843	1.65315	1.25791	0.770237	1.09468
SLIV_32580	11.0997	2.14946	1.17262	0	0	0.837357	0.161311	0	0	0.389566	0.137565	N/A
SLIV_06925	4.86802	9.85108	9.19751	8.45577	5.19561	12.9927	9.85959	11.7371	1.06729	1.31891	1.07198	1.38806
SLIV_24895	33.8171	50.6625	53.7818	74.8078	29.0479	70.5344	89.2761	137.718	0.858968	1.39224	1.65997	1.84095
SLIV_18815	581.272	574.923	458.043	467.887	1391.17	1322.84	805.989	826.275	2.39331	2.30091	1.75964	1.76597
SLIV_10015	125.581	165.616	121.334	100.837	102.081	174.371	152.832	196.341	0.812869	1.05286	1.25959	1.94711
SLIV_02010	18.4978	16.2676	16.5391	32.6756	53.0172	76.9813	52.9355	188.797	2.86613	4.73218	3.20062	5.77791
SLIV_03510	10.7066	12.9752	14.3822	13.7543	9.48486	8.79907	10.9588	10.9642	0.885889	0.678146	0.761973	0.797147
SLIV_01365	1.39617	0.876901	0.483484	1.67308	10.8587	19.9017	7.09152	10.3977	7.77753	22.6955	14.6675	6.21469
SLIV_34340	21.6172	17.1312	22.6463	33.5633	29.3071	46.3198	32.3993	55.2187	1.35573	2.70383	1.43067	1.64521
SLIV_27005	224.962	280.838	221.275	293.181	525.894	410.463	332.101	430.763	2.3377	1.46157	1.50085	1.46928
SLIV_08215	27.8578	41.1012	51.664	48.626	40.408	52.6192	53.6138	45.1446	1.45051	1.28024	1.03774	0.928404
SLIV_26870	233.487	329.712	349.149	274.107	273.169	418.56	408.849	453.466	1.16995	1.26947	1.17099	1.65434
SLIV_02915	3.67001	2.5653	1.52103	4.19368	2.28013	4.8799	3.07612	10.4999	0.621286	1.90228	2.02239	2.50374
SLIV_29215	4.079	5.08022	13.2376	14.4903	3.03482	3.3817	6.7021	14.4159	0.74401	0.66566	0.506294	0.994864
SLIV_26605	16.536	3.90963	1.9335	1.69077	30.4648	9.54411	5.20999	4.66168	1.84233	2.44118	2.6946	2.75714
SLIV_05000	4.7364	4.70087	9.08633	6.74699	2.88698	3.61151	3.92071	4.95172	0.60953	0.768264	0.431495	0.733914
SLIV_17855	34.4323	34.0754	37.474	54.8946	28.0864	28.3865	26.415	42.0231	0.815699	0.833049	0.704889	0.765524
SLIV_01880	8.69182	7.86336	7.80277	8.49089	6.90681	5.67652	5.73714	4.99011	0.794633	0.721895	0.73527	0.587702
SLIV_30055	317.656	125.021	99.828	71.9732	399.577	263.45	190.176	235.365	1.25789	2.10724	1.90503	3.27018
SLIV_33170	9.81651	3.83963	6.16718	2.88205	10.6845	5.64623	7.93733	7.03018	1.08842	1.47052	1.28703	2.4393
SLIV_24220	0.144564	0.183381	0.237391	0.286243	0.24026	0.186625	0.0531982	0.328226	1.66196	1.01769	0.224095	1.14667
SLIV_20845	12.9949	32.5747	39.1952	29.8223	14.9062	51.4521	51.6969	47.2766	1.14709	1.57951	1.31896	1.58528
SLIV_01485	1.31827	0.447072	2.0068	1.43172	0.843958	0.984797	0.840031	1.05154	0.640199	2.20277	0.418593	0.734459
SLIV_19370	2.71432	4.19661	3.55808	3.4801	3.46661	5.96221	3.88626	6.05549	1.27716	1.42072	1.09223	1.74003
SLIV_08720	1.02381	0.448561	0.362409	0.87337	0.556025	1.09859	0.633927	0.975177	0.543095	2.44915	1.7492	1.11657
SLIV_07460	23.5667	7.87652	3.97063	5.10311	21.1389	16.8536	11.8697	10.9122	0.896983	2.13972	2.98936	2.13835
SLIV_25675	5.88911	12.1289	36.8766	44.4591	4.10746	8.83943	20.837	30.694	0.697466	0.72879	0.565046	0.690388
SLIV_34250	224.789	488.182	470.408	1095.91	146.156	312.122	261.308	746.364	0.650192	0.639355	0.555493	0.681046
SLIV_12785	0.0822124	0.043117	0.262338	0.329136	0.13563	0.321885	0.217873	0.139665	1.64976	7.4654	0.830504	0.42434
SLIV_31615	71.8667	43.8084	47.6534	122.386	28.2841	27.4431	20.6765	43.3156	0.393564	0.626435	0.433894	0.353926
SLIV_04485	0.30732	0.220276	0.102135	0.242181	0.371607	0.416086	0.192356	0.332381	1.20919	1.88893	1.88335	1.37245
SLIV_24880	24.2073	23.3169	24.0303	23.8802	28.6897	25.0303	28.059	37.2924	1.18516	1.07348	1.16765	1.56165
SLIV_14090	925.859	1060.6	922.163	1015.36	474.428	483.842	541.784	529.096	0.512419	0.456197	0.587515	0.521092
SLIV_04340	16.3728	26.525	38.16	72.0818	5.41243	8.24763	9.28645	15.5856	0.330575	0.310938	0.243355	0.216221
SLIV_37400	0.911303	1.8332	1.0694	2.42969	0.115308	0.855795	0.529481	0.626215	0.126531	0.466832	0.495119	0.257735
SLIV_17365	0.150949	0.137957	0	0.358702	0	0	0.109904	0.352439	0	0	N/A	0.98254
SLIV_06910	4.65453	9.09491	45.6863	99.1138	4.50226	11.0032	28.4148	89.0033	0.967286	1.20982	0.621955	0.897991
SLIV_05740	20.737	15.022	11.2703	10.4971	28.7647	44.0093	29.4372	38.6218	1.38712	2.92965	2.61194	3.67928
SLIV_21195	274.943	156.933	83.445	71.3446	50.7399	52.3436	42.0772	56.5447	0.184547	0.333541	0.504251	0.792557
SLIV_30530	9.74525	7.80528	4.61168	5.95065	5.9727	6.0872	3.33043	3.941	0.612883	0.779883	0.722174	0.662281
SLIV_26505	36.9156	21.1944	15.3781	13.9225	42.0236	36.6478	31.3973	26.6267	1.13837	1.72913	2.04168	1.91249
SLIV_09060	2.09367	0.476972	0.528507	0.141921	0.2591	0.305091	0	0	0.123754	0.639641	0	0
SLIV_02900	12.6806	15.8388	12.7881	18.3685	59.9642	74.3613	72.7336	83.1094	4.72883	4.69487	5.68759	4.52457
SLIV_11600	2.62918	5.41954	5.55956	2.32416	1.40896	2.94042	3.26049	3.23967	0.535893	0.542559	0.586465	1.39391
SLIV_05545	0.0534435	0.713677	1.67489	0.860642	0.142131	0.342086	1.05657	0.35149	2.65946	0.479329	0.630829	0.408404
SLIV_07375	4.07449	3.32177	2.82663	1.11227	2.38134	1.44746	0.512306	1.08049	0.584452	0.435749	0.181243	0.971422
SLIV_24275	0	0	0	0.291445	0	0	0	0.329881	N/A	N/A	N/A	1.13188
SLIV_27245	68.2872	26.115	20.1498	8.8001	33.7709	25.515	19.0355	16.5458	0.494543	0.977022	0.944697	1.88019
SLIV_15450	4.23646	31.9537	46.9574	168.105	2.82327	44.9138	78.4912	174.267	0.666422	1.40559	1.67154	1.03666
SLIV_33025	61.5916	36.0948	24.5907	33.8905	74.4657	74.4457	67.2257	124.22	1.20902	2.0625	2.73378	3.66532
SLIV_12615	27.0816	15.9563	9.51566	10.7679	12.9426	16.6287	9.66008	14.6941	0.477913	1.04214	1.01518	1.36462
SLIV_17720	260.471	225.933	234.375	109.131	403.207	629.33	686.212	567.772	1.54799	2.78548	2.92784	5.20265
SLIV_33445	3.10926	7.74193	4.28591	6.43894	2.2324	4.92156	3.49383	7.13894	0.717983	0.635702	0.815189	1.10871
SLIV_25335	7.13536	7.05121	5.25184	3.96863	6.53926	8.18291	5.1842	7.93212	0.916458	1.1605	0.987122	1.9987
SLIV_17040	6.49266	5.69279	4.0999	6.63601	17.4062	15.0588	11.1385	11.5716	2.68091	2.64524	2.71677	1.74377
SLIV_23150	142.726	55.9268	21.7389	7.968	200.96	79.4572	34.2442	23.7612	1.40802	1.42074	1.57525	2.98208
SLIV_01285	4.39891	6.56573	5.86341	6.26578	3.72078	10.59	7.16718	8.58636	0.84584	1.61292	1.22236	1.37036
SLIV_17670	78.2771	10853.1	6751.16	9773.36	226.468	7007.85	5759.18	6719.1	2.89316	0.645698	0.853066	0.687491
SLIV_27570	0.324192	0.233842	0.222563	0.194232	0.160936	0.415683	0.278365	0.419294	0.496422	1.77763	1.25073	2.15873
SLIV_09165	4.82396	262.548	55.431	67.6839	4.27182	143.896	42.7302	59.2293	0.885541	0.548075	0.770871	0.875088
SLIV_36860	0.535263	0.597587	0.742759	14.7866	0.666777	0.861402	1.42913	34.8029	1.2457	1.44147	1.92408	2.35368
SLIV_25210	0.36069	2.46653	5.62584	53.4784	0.510026	3.49801	6.55755	72.212	1.41403	1.41819	1.16561	1.3503
SLIV_16820	35.544	40.1379	48.4047	30.7924	33.6784	50.1307	37.8236	40.8201	0.947514	1.24896	0.781402	1.32566
SLIV_27265	396.047	287.163	170.478	123.117	117.657	103.224	77.3455	79.7184	0.297078	0.359461	0.453699	0.647502
SLIV_19535	0.608123	0.450814	0.416383	0.217373	0.554114	0.733542	0.457802	0.37231	0.911187	1.62715	1.09947	1.71277
SLIV_30360	36.5582	45.9543	26.5874	23.4649	59.2674	75.7279	48.3831	43.0053	1.62118	1.6479	1.81977	1.83276
SLIV_01545	1.30454	1.97833	1.40943	2.08855	2.17601	5.22062	2.96264	5.8341	1.66804	2.6389	2.102	2.79338
SLIV_35625	11.6158	8.99562	3.51487	7.0507	9.65108	7.30509	4.90107	10.8613	0.830855	0.812072	1.39438	1.54046
SLIV_18295	2.21948	1.69405	0.648878	0.395113	2.00135	2.60803	1.33316	0.912346	0.901719	1.53952	2.05456	2.30908
SLIV_04610	2.21405	2.81327	4.63013	1.88666	0.620094	0.929388	1.17775	1.46051	0.280072	0.330359	0.254367	0.774123
SLIV_11760	5.95697	4.27874	4.48608	4.9526	6.72056	13.2528	12.0463	19.487	1.12818	3.09735	2.68526	3.93469
SLIV_32140	16.3821	44.5922	41.3079	49.2681	11.8661	21.2834	21.8922	23.4907	0.72433	0.477289	0.529975	0.476793
SLIV_06995	0.276073	0.232434	0.48424	0.336891	0.102747	0.546886	0.530089	0.412289	0.372172	2.35286	1.09468	1.22381
SLIV_29300	3.98309	4.93863	4.46118	4.48227	0.590741	1.23107	1.10696	1.55972	0.148312	0.249274	0.248131	0.347975
SLIV_05640	20.844	19.8743	16.5628	14.5409	44.1105	50.0565	45.7634	46.4475	2.11622	2.51865	2.76302	3.19426
SLIV_28910	13.3067	11.0465	9.5067	5.7151	19.3544	16.9327	11.6038	9.63894	1.45449	1.53286	1.22059	1.68658
SLIV_22735	2.61887	15.4773	21.2053	16.8455	1.56642	16.3562	24.6229	31.3619	0.598127	1.05679	1.16117	1.86173
SLIV_01130	2.84107	1.65298	2.40986	1.38146	0.728271	1.20583	0.738446	0.950775	0.256337	0.729492	0.306427	0.688237
SLIV_04525	49.0894	31.6637	215.898	15.8806	101.587	115.708	277.822	104.78	2.06943	3.65428	1.28682	6.59801
SLIV_25745	37.2799	75.279	111.34	85.2421	143.185	360.42	524.55	487.968	3.84081	4.7878	4.71125	5.7245
SLIV_07580	2.8567	3.06124	3.98891	3.52667	1.34173	1.55912	2.5186	2.25883	0.469678	0.509312	0.631399	0.6405
SLIV_03070	0.805065	0.935003	0.741384	1.21806	0.0536098	0.404262	0.132467	0.424794	0.0665907	0.432365	0.178676	0.348747
SLIV_23235	40.5418	37.8694	30.3461	22.4367	33.2005	48.8252	37.3323	40.628	0.818921	1.2893	1.23021	1.81078
SLIV_22160	5.12908	3.46479	5.42008	8.40741	5.46919	5.31887	8.35467	32.3143	1.06631	1.53512	1.54143	3.84356
SLIV_33135	0.184766	0.490483	0.552588	1.16081	0.108313	0.3666	0.284856	0.891696	0.586217	0.747428	0.515494	0.768165
SLIV_31415	0.232398	0.816067	1.19879	1.06732	0.376359	0.414249	1.04069	0.882253	1.61946	0.507617	0.868117	0.826603
SLIV_25160	18.9214	6.50335	3.98847	7.54378	13.8099	6.0787	4.03897	3.31384	0.72986	0.934702	1.01266	0.439282
SLIV_27535	7.67996	219.968	174.782	77.493	15.7418	108.177	92.3306	72.8759	2.04972	0.491786	0.52826	0.940419
SLIV_05595	12.4603	14.4845	11.5434	5.50229	9.81264	18.1012	13.5263	12.8178	0.787512	1.24969	1.17177	2.32954
SLIV_21035	16.6371	21.4473	19.2245	15.323	8.72455	19.2037	16.2146	21.1294	0.524404	0.89539	0.843436	1.37893
SLIV_04150	0.331295	0.513331	0.606397	0.259578	0.179264	0.445686	0.27281	0.354464	0.5411	0.868224	0.449886	1.36554
SLIV_34630	2.76903	4.0774	2.81585	2.86403	3.02998	3.47448	2.94666	3.99563	1.09424	0.852129	1.04646	1.39511
SLIV_10270	3.12895	4.28844	6.59353	8.70123	3.77833	5.76127	8.45105	15.4259	1.20754	1.34344	1.28172	1.77284
SLIV_31425	0.249888	1.65231	5.13639	4.13115	0.130216	1.86287	2.92831	2.29817	0.521097	1.12743	0.570111	0.556304
SLIV_03225	3.73553	3.34306	3.39632	2.26857	2.3813	3.19703	3.1278	4.86773	0.637474	0.956318	0.920938	2.14573
SLIV_13390	42.065	72.9083	66.017	106.182	27.3558	79.7458	137.32	152.284	0.650321	1.09378	2.08008	1.43418
SLIV_22710	0.422544	2.66089	1.01469	2.38289	0.0682639	1.3497	0.465935	0.790735	0.161555	0.507237	0.459187	0.331839
SLIV_35575	0.369271	0.199578	0.151553	0.306085	0.0853363	0.10632	0.121227	0.265127	0.231094	0.532722	0.799902	0.866188
SLIV_18290	5.93902	4.4696	4.61734	3.29978	5.42898	6.0699	4.65924	4.1931	0.91412	1.35804	1.00907	1.27072
SLIV_34655	0.316798	0.830736	0.30128	0.627052	0.195062	0.202779	0.376378	0.386409	0.615731	0.244095	1.24926	0.616232
SLIV_21315	1.33137	0.379352	0.741865	0.599327	2.68626	1.08857	1.29455	0.636262	2.01766	2.86954	1.74499	1.06163
SLIV_00150	0	0	0	0	0	0	0	0	N/A	N/A	N/A	N/A
SLIV_29550	1822.63	1282.25	1044.06	628.162	2945.14	2565.79	2796.25	2518.47	1.61587	2.00101	2.67824	4.00927
SLIV_10705	194.676	84.026	67.8077	54.6832	138.547	157.756	159.785	184.818	0.711683	1.87747	2.35644	3.37979
SLIV_35175	0	0	0	0	0.0642944	0.240312	0.0685018	0	N/A	N/A	N/A	N/A
SLIV_34145	2.39843	2.50796	2.4133	1.61244	8.6828	12.496	11.2766	11.2147	3.6202	4.98256	4.67268	6.95512
SLIV_21775	11.9011	4.49687	4.77025	3.98578	18.3758	13.3244	12.4547	13.8	1.54404	2.96303	2.61091	3.46231
SLIV_21760	53.3916	35.3195	17.2527	10.9322	18.3729	27.8927	12.8405	13.3316	0.344116	0.789727	0.744263	1.21947
SLIV_09320	38.8283	24.8211	24.5611	22.2023	31.0427	26.7227	20.7551	24.7251	0.799485	1.07661	0.845042	1.11363
SLIV_07715	15.8444	14.0377	7.94042	8.25438	26.4467	33.2291	22.9344	31.0404	1.66916	2.36712	2.88831	3.76048
SLIV_22340	5.4456	2.97136	4.2207	2.4039	3.88869	4.22234	3.84887	11.8863	0.714099	1.42102	0.911903	4.94458
SLIV_30280	41.8277	28.8379	20.0476	15.9787	52.8852	48.7969	37.3445	43.4355	1.26436	1.69211	1.8628	2.71833
SLIV_13875	4.45379	15.7865	25.121	24.023	4.61868	22.0542	29.1395	48.4229	1.03702	1.39703	1.15997	2.01569
SLIV_03725	0	0	0	0.100087	0.144415	0.140422	0.230798	0.455917	N/A	N/A	N/A	4.5552
SLIV_37595	0	0	0	0	0	0	0	0	N/A	N/A	N/A	N/A
SLIV_08440	0.892187	1.42151	1.33367	0.652838	4.94318	3.44209	3.63185	1.46419	5.54052	2.42143	2.72321	2.24281
SLIV_08480	2.09096	2.21533	1.42251	2.27276	1.39516	0.62175	0.927912	1.21912	0.667233	0.280658	0.652306	0.536405
SLIV_35380	11.1097	14.2724	9.46632	9.2572	23.9407	67.9478	43.2345	60.7731	2.15494	4.76078	4.5672	6.56496
SLIV_15805	281.751	150.738	72.4595	74.0361	332.709	265.234	147.775	156.394	1.18086	1.75956	2.03941	2.1124
SLIV_09455	31.3543	16.9013	12.6531	7.41835	11.0687	12.3943	9.83881	9.91359	0.35302	0.733334	0.777581	1.33636
SLIV_23930	10.6603	7.49283	10.1628	8.76898	23.438	31.9003	42.6583	36.7923	2.19863	4.25744	4.19749	4.19573
SLIV_28280	0.949703	0.648134	0.671979	0.553474	1.16342	0.908758	1.1457	1.15542	1.22504	1.40211	1.70496	2.08757
SLIV_28735	218.861	256.892	178.397	216.929	27.8602	63.721	58.5101	112.124	0.127296	0.248046	0.327977	0.516868
SLIV_20510	0.443574	2.00021	1.87172	1.31528	0.905525	7.28232	4.89056	5.3804	2.04143	3.64077	2.61286	4.0907
SLIV_21675	13.8273	7.8772	6.48448	8.73584	7.78113	6.8527	6.66263	8.48043	0.562736	0.869941	1.02747	0.970763
SLIV_00020	0	0	0	0	0.0107403	0	0.0114431	0	N/A	N/A	N/A	N/A
SLIV_04145	1.65085	5.08658	3.48459	1.9864	1.37548	1.85065	1.59162	1.06162	0.833196	0.36383	0.456759	0.534441
SLIV_03660	0.233086	0.585073	0.766622	0.961228	0.650081	0.736067	0.603522	0.869855	2.78902	1.25808	0.787248	0.904941
SLIV_36355	0.150369	0.148002	0.307764	0.0951541	0.212488	0.239732	0.235854	0.216215	1.41311	1.61979	0.766345	2.27227
SLIV_26610	0.258594	0.695834	1.5272	1.35523	0.2777	1.11129	1.41404	2.22061	1.07388	1.59706	0.925905	1.63855
SLIV_32550	8.57695	500.435	393.125	667.161	15.6855	287.799	232.944	319.258	1.82879	0.575097	0.592544	0.478531
SLIV_32205	7.35676	6.26187	3.24957	1.43278	6.82659	11.4208	8.56715	16.4902	0.927935	1.82386	2.6364	11.5093
SLIV_18720	7411.95	4407.96	3267.2	2393.51	4214.56	2442.61	2031.55	1435.29	0.568617	0.554135	0.621801	0.599659
SLIV_33815	18.5243	6.60355	7.21	7.67255	69.081	51.696	32.8938	43.433	3.72921	7.82851	4.56225	5.66083
SLIV_08265	0.0592084	0.182318	0.318364	0.393562	0.202306	0.6172	0.350197	0.49435	3.41684	3.3853	1.09999	1.25609
SLIV_21465	0.57077	135.604	42.343	27.0225	1.92223	104.862	35.0175	25.9995	3.36778	0.773299	0.826995	0.962141
SLIV_18170	24.9409	22.2784	18.8003	13.8551	62.8381	31.6396	28.34	16.7526	2.51948	1.42019	1.50742	1.20913
SLIV_20880	147.748	118.466	53.065	54.3734	483.102	259.723	165.004	219.736	3.26977	2.19239	3.10947	4.04124
SLIV_13475	35.4753	11.0697	13.0376	16.0942	52.212	34.2065	27.2005	30.3617	1.47179	3.0901	2.08632	1.8865
SLIV_29005	14.8275	11.592	6.32577	8.51366	132.485	117.991	116.571	136.51	8.93507	10.1787	18.4279	16.0343
SLIV_07055	55.9816	48.9641	29.4226	21.149	6.69176	11.4874	7.02612	9.62455	0.119535	0.234607	0.2388	0.455083
SLIV_15120	21.1774	28.6532	53.3686	45.5324	49.8842	170.736	251.282	237.385	2.35554	5.95869	4.70844	5.21354
SLIV_16605	24.9185	21.0957	23.72	15.5649	15.7512	19.4696	30.093	52.9712	0.632107	0.922921	1.26868	3.40324
SLIV_21080	5.2576	13.9105	28.5462	34.3739	4.35999	9.08648	12.6365	14.0419	0.829273	0.653209	0.442669	0.408504
SLIV_03340	2.77623	2.79614	9.797	13.6662	2.58352	7.62087	19.7546	33.4073	0.930586	2.72549	2.01639	2.44453
SLIV_37215	3.83658	6.9492	6.09848	4.28249	4.43435	6.73227	4.79318	6.10369	1.15581	0.968784	0.785963	1.42527
SLIV_34840	14.512	7.83951	4.64799	5.71487	21.5528	13.4579	10.9076	6.16044	1.48518	1.71668	2.34674	1.07797
SLIV_35370	26.4153	33.3548	28.7741	18.0819	7.24139	26.6458	31.5921	39.3726	0.274136	0.798861	1.09794	2.17746
SLIV_11635	2851.85	2529.13	1441	1311.28	2900.83	2164.79	1582	1268.77	1.01718	0.855944	1.09784	0.967586
SLIV_02145	2.55213	1.39829	1.65023	1.82748	1.27263	1.85077	1.17662	1.43517	0.498652	1.3236	0.713007	0.785329
SLIV_23055	7.52611	3.43295	9.67378	10.5267	10.447	11.3994	27.0674	41.8313	1.38811	3.32059	2.79801	3.97381
SLIV_09765	102.94	72.6518	54.6696	57.8384	248.419	42.1785	13.2109	14.1215	2.41324	0.580556	0.241649	0.244154
SLIV_27815	31.2845	93.9229	49.0863	29.1608	14.2015	74.4113	34.5077	40.5713	0.453945	0.792259	0.703001	1.3913
SLIV_09195	0.681851	28.4818	7.73664	9.9	1.04408	34.6444	11.6475	14.8347	1.53124	1.21637	1.5055	1.49846
SLIV_19990	132.543	390.126	413.766	369.466	127.109	351.334	348.294	369.531	0.959004	0.900566	0.841764	1.00018
SLIV_08880	0.827019	1.01295	0.625805	0.699007	0.776907	0.828199	0.640957	0.733941	0.939407	0.817611	1.02421	1.04998
SLIV_23475	67.4471	117.535	109.496	137.371	79.9468	174.319	139.067	191.14	1.18533	1.48313	1.27006	1.39141
SLIV_22655	62.7497	26.0675	17.9158	12.7648	32.538	24.1312	17.7103	18.6131	0.518536	0.925721	0.988532	1.45816
SLIV_25895	7.99155	9.18988	8.25787	6.45095	7.05324	10.249	8.12007	8.70091	0.882587	1.11524	0.983313	1.34878
SLIV_16035	8.88737	16.2587	20.5701	15.9855	2.07507	2.23445	2.54351	3.67305	0.233485	0.137431	0.123651	0.229773
SLIV_01445	0.924829	2.56289	9.032	8.95599	1.19368	12.7666	30.6669	35.9139	1.2907	4.98132	3.39536	4.01005
SLIV_12560	19.915	43.4753	25.1883	12.8776	13.0784	25.8003	19.8662	18.8382	0.656711	0.593447	0.78871	1.46286
SLIV_19865	3.68495	3.81665	3.52021	4.39717	2.41702	4.21054	3.66107	7.52814	0.655917	1.1032	1.04001	1.71204
SLIV_28755	402.424	446.197	437.559	493.278	1318.78	1332.68	1203.32	1018.77	3.27709	2.98676	2.75007	2.06531
SLIV_29610	4.90023	1111.5	1752.65	1646.44	21.0609	608.61	1146.87	1344.02	4.29794	0.547559	0.654365	0.816322
SLIV_05010	5.03978	4.87535	8.58929	8.57586	6.12244	6.05097	6.09426	6.563	1.21482	1.24113	0.709519	0.765288
SLIV_25135	90.4416	187.06	253.035	131.164	99.4388	147.522	154.742	158.381	1.09948	0.788633	0.611543	1.2075
SLIV_35955	0.649867	39.0714	61.556	108.666	0.559273	10.2452	23.7056	51.6784	0.860596	0.262218	0.385106	0.475571
SLIV_17540	12.0009	6.88289	3.82819	2.46642	9.52931	8.09951	4.78062	5.09123	0.794052	1.17676	1.24879	2.06422
SLIV_26105	17.2325	8.61016	7.53725	4.32026	3.19271	3.09639	2.27837	2.18247	0.185272	0.35962	0.302282	0.505171
SLIV_18790	81.5751	45.0571	27.1984	19.6119	40.0307	38.0407	25.5024	29.4704	0.490722	0.844279	0.937645	1.50268
SLIV_08985	0.0455652	0.0955881	0.133039	0	0.0735642	0.11652	0.17789	0.116981	1.61448	1.21898	1.33712	N/A
SLIV_18180	0.369271	0.114128	0.55253	0.118285	0.147183	0.318959	0	0.167939	0.398578	2.79474	0	1.41979
SLIV_31305	21.4657	29.0998	22.7534	15.6632	29.9185	35.2841	26.4805	30.5015	1.39378	1.21252	1.1638	1.94733
SLIV_26390	214.414	114.458	86.9222	89.7089	300.297	195.793	139.786	137.507	1.40054	1.71061	1.60818	1.53281
SLIV_20695	0.8286	0.763216	1.78321	1.57505	2.17072	2.40349	1.80593	2.02529	2.61974	3.14916	1.01274	1.28586
SLIV_21825	52.211	30.2747	22.7076	16.2696	78.3073	53.2659	36.4883	33.576	1.49982	1.75942	1.60687	2.06373
SLIV_35980	1.15659	88.639	144.46	346.732	4.40285	90.6538	168.53	336.461	3.80674	1.02273	1.16662	0.970379
SLIV_12960	16.5055	16.8432	23.5256	46.5682	17.1405	46.2282	33.6397	44.2192	1.03847	2.74463	1.42992	0.949559
SLIV_05810	2.66181	4.60976	7.07897	7.9318	0.923724	3.13034	1.80088	4.50375	0.347028	0.679067	0.254398	0.56781
SLIV_32795	0	1.6279	0.634471	1.90764	0.210262	0.455656	0.811412	0.833038	N/A	0.279905	1.27888	0.436684
SLIV_23965	19.9011	21.517	27.8888	47.8621	50.2334	51.3785	54.4583	59.1121	2.52415	2.38782	1.95269	1.23505
SLIV_23700	30.2734	26.4426	22.7339	16.5157	45.9381	51.3266	53.3338	49.576	1.51744	1.94105	2.346	3.00175
SLIV_32610	7.27726	4.04514	5.00514	2.35552	4.34471	3.99728	4.97801	3.66042	0.597025	0.988169	0.994579	1.55398
SLIV_18930	0	0	0	0	0	0	0	0	N/A	N/A	N/A	N/A
SLIV_27640	135.135	840.51	475.907	531.03	126.468	542.138	362.316	476.749	0.935861	0.645011	0.761318	0.89778
SLIV_07620	78.7055	48.0039	44.838	31.6132	183.242	126.203	98.224	73.4236	2.3282	2.62901	2.19064	2.32256
SLIV_25240	22.1961	15.3502	10.2073	18.4042	15.1549	10.5645	14.8418	26.9708	0.682776	0.688232	1.45404	1.46547
SLIV_13960	32.8075	115.805	153.207	205.905	18.7418	43.2044	51.0198	86.725	0.571266	0.37308	0.333013	0.421189
SLIV_22640	76.2215	49.6614	48.1842	35.8433	47.822	57.0371	48.2832	42.7943	0.627408	1.14852	1.00206	1.19393
SLIV_14565	1.22404	0.648624	0.527562	1.08259	1.36722	1.93821	1.58748	1.57623	1.11697	2.98818	3.0091	1.45598
SLIV_26660	53.0844	29.6788	37.1847	34.3565	11.2828	15.7686	14.5645	20.4309	0.212544	0.53131	0.39168	0.594673
SLIV_26970	94.0789	93.1567	88.2224	68.7752	165.631	295.29	330.105	321.862	1.76055	3.16982	3.74174	4.67992
SLIV_33340	7.95206	6.18789	3.14266	3.07767	14.7552	10.7727	7.38941	9.64653	1.85552	1.74094	2.35132	3.13436
SLIV_11550	420.334	622.227	330.445	188.742	340.067	679.153	418.973	285.379	0.80904	1.09149	1.26791	1.512
SLIV_23730	255.807	73.1415	51.2485	61.3011	287.334	133.548	75.9407	65.7236	1.12324	1.82589	1.48181	1.07214
SLIV_03175	0.436347	0.340536	0	0	0.285545	0.240196	0.205522	0.0894646	0.654399	0.705345	N/A	N/A
SLIV_01895	6.60211	4.48841	2.37244	1.79306	15.2154	16.3729	7.27246	9.58441	2.30462	3.64781	3.06539	5.34528
SLIV_31110	0.207164	3.49506	5.01787	3.88372	0.0922493	0.590817	1.3502	1.43222	0.445296	0.169043	0.269079	0.368775
SLIV_14900	176.834	131.809	116.295	115.457	297.854	236.146	190.041	215.981	1.68438	1.79159	1.63413	1.87066
SLIV_04885	39.5987	43.4136	32.1255	19.6679	134.873	131.969	134.83	169.078	3.406	3.0398	4.19697	8.59666
SLIV_36170	6.71699	11.3559	10.1493	13.2294	2.35633	2.18816	5.19611	7.96988	0.350802	0.192689	0.511969	0.602438
SLIV_13830	35.8378	29.7839	32.6325	21.2647	46.3095	64.1569	42.2083	62.9351	1.2922	2.15408	1.29344	2.95961
SLIV_08955	0.392458	1.12167	0.827337	0.545357	0.212051	0.593164	0.494157	0.68116	0.540315	0.528823	0.597286	1.24902
SLIV_31270	74.8889	178.339	171.412	122.941	102.659	190.83	169.93	194.151	1.37082	1.07004	0.991354	1.57921
SLIV_14920	86.2839	34.6957	68.3144	39.1093	138.636	92.6762	73.0698	53.2652	1.60674	2.67111	1.06961	1.36196
SLIV_17480	548.139	500.003	297.041	282.242	409.311	368.628	294.128	303.585	0.746729	0.737251	0.990192	1.07562
SLIV_24910	222.177	110.554	59.6513	37.8765	206.484	244.789	170.092	193.968	0.929368	2.21421	2.85144	5.12108
SLIV_22670	129.525	244.305	194.747	152.496	124.16	414.137	369.868	479.928	0.958578	1.69516	1.89922	3.14715
SLIV_04865	1.87185	3.42398	1.54175	2.91976	7.25405	12.9525	7.80662	14.3851	3.87533	3.78289	5.06349	4.9268
SLIV_03795	0.348092	0.122602	0.786237	1.10659	1.61603	2.63436	4.31412	7.8914	4.64254	21.4871	5.48705	7.13127
SLIV_01350	0.316734	0.673398	1.25093	1.49714	1.37239	1.41284	1.07772	2.35481	4.33296	2.09807	0.861532	1.57287
SLIV_29750	428.284	487.283	297.421	293.661	251.403	226.476	214.854	207.285	0.587002	0.464773	0.72239	0.705867
SLIV_25510	22.1133	32.0242	27.4504	25.5765	54.2389	110.792	92.2337	95.1153	2.45278	3.45962	3.36001	3.71886
SLIV_24350	19.3927	22.4707	27.7107	16.7161	19.8781	35.5007	34.1779	40.3291	1.02503	1.57987	1.23338	2.41259
SLIV_28115	897.464	547.695	546.087	676.351	481.089	535.262	699.536	892.821	0.536054	0.977299	1.281	1.32006
SLIV_18460	67.4817	177.298	142.473	103.136	232.98	609.041	423.776	337.012	3.45249	3.43512	2.97442	3.26765
SLIV_18230	382.02	240.213	296.758	128.277	1013.28	973.815	915.434	680.755	2.65242	4.05396	3.08479	5.30692
SLIV_11950	67.6397	30.8618	17.4206	16.5791	12.0429	8.64466	5.4109	5.76135	0.178046	0.280108	0.310604	0.347506
SLIV_02750	9.52453	4.82232	1.73071	2.6358	17.9058	11.8238	5.33344	7.14126	1.87996	2.4519	3.08165	2.70934
SLIV_12605	19.0536	10.7603	5.92411	3.52101	29.328	24.5314	20.7406	19.198	1.53924	2.27981	3.50106	5.45243
SLIV_07770	5.2459	153.617	162.346	37.1175	2.29701	43.3629	33.539	12.6561	0.437867	0.28228	0.206589	0.340976
SLIV_29295	3.1896	3.50758	5.9066	5.19174	2.30176	3.05269	4.04903	4.35953	0.721646	0.870311	0.685509	0.839705
SLIV_17885	3.59876	3.76441	3.63199	1.98953	1.81518	2.70109	1.34396	2.44352	0.504391	0.717534	0.370034	1.22819
SLIV_05800	15.5021	13.126	8.10883	6.22923	20.3113	32.7445	27.1963	33.3428	1.31023	2.49463	3.35391	5.35264
SLIV_11705	530.345	587.424	848.55	770.453	319.237	296.962	378.477	302.322	0.601943	0.505533	0.446029	0.392395
SLIV_36795	0.406611	0.694907	0.797268	0.436532	0.47409	0.549901	0	0	1.16595	0.79133	0	0
SLIV_34535	924.499	462.994	222.079	192.013	778.287	387.919	215.304	188.552	0.841848	0.837849	0.969494	0.981978
SLIV_22675	15.6043	10.3793	11.9996	12.2848	16.5884	19.2608	13.9987	18.5514	1.06307	1.85569	1.1666	1.5101
SLIV_35845	0.329431	0.399156	0.740217	0.769883	0.302196	2.34335	3.02178	3.17454	0.917328	5.87076	4.0823	4.12341
SLIV_25190	1.62443	2.19914	1.5562	1.6435	1.40794	3.17277	2.48167	3.70502	0.866733	1.44273	1.5947	2.25434
SLIV_27055	11.8485	7.00593	5.25925	2.84248	13.6237	14.6395	8.50507	11.9501	1.14982	2.08959	1.61717	4.20413
SLIV_16040	0.620629	1.21573	2.16823	1.03605	0	0.946412	1.43384	1.20531	0	0.778469	0.661295	1.16337
SLIV_19760	6.55647	5.11622	2.27064	3.86055	21.2302	17.9472	7.85911	9.06346	3.23805	3.50789	3.46119	2.34771
SLIV_23020	20.8722	10.0887	26.3101	26.1005	75.9137	122.33	286.929	237.667	3.63707	12.1254	10.9057	9.10584
SLIV_12880	148.307	227.217	218.472	191.117	881.821	2341.85	2986.27	2933.13	5.94593	10.3067	13.6689	15.3473
SLIV_28165	13.6791	24.1924	18.7614	35.6526	6.44716	13.4988	7.11933	12.0955	0.471315	0.557977	0.379467	0.33926
SLIV_21940	53.8409	39.6705	29.2764	32.4564	24.1886	22.0294	16.1794	17.1318	0.449261	0.55531	0.552642	0.527841
SLIV_02195	2.43258	4.62396	4.7529	5.33202	1.93347	5.66158	3.01603	7.34002	0.794821	1.2244	0.634565	1.37659
SLIV_12530	200.372	125.49	150.644	135.536	202.447	231.953	242.171	277.869	1.01036	1.84839	1.60757	2.05015
SLIV_12590	26.4693	15.1901	11.0348	6.14948	18.1894	12.8491	8.45898	9.41079	0.68719	0.845884	0.766576	1.53034
SLIV_13150	83.2086	64.4353	66.029	48.5879	74.7486	51.6384	61.7123	51.2003	0.898328	0.8014	0.934625	1.05377
SLIV_30220	415.755	377.222	277.814	213.938	780.647	592.303	378.052	324.175	1.87766	1.57017	1.36081	1.51528
SLIV_10920	37.2218	21.3866	16.5974	15.2522	36.8216	26.9219	22.5201	27.8066	0.989247	1.25882	1.35685	1.82312
SLIV_00205	0.62503	0.934107	1.41426	2.25167	0.688674	3.36574	5.27701	10.0516	1.10182	3.60316	3.73129	4.46405
SLIV_35170	0.0717664	0.072001	0.109428	0.305095	0.0692288	0.242921	0.108203	0.202631	0.964641	3.37386	0.988806	0.664157
SLIV_06695	1.43364	1.8087	4.14592	1.83689	1.002	5.00351	18.9076	12.8379	0.698922	2.76636	4.56054	6.98891
SLIV_01630	11.852	301.906	154.953	16.8185	12.2685	146.226	70.4334	25.9946	1.03514	0.484344	0.454547	1.5456
SLIV_13490	9.72405	12.2733	7.80787	8.64756	21.5296	28.0774	21.6441	29.3634	2.21406	2.28768	2.77208	3.39557
SLIV_19950	1294.26	1240.1	964.827	790.645	240.246	270.382	214.68	210.289	0.185624	0.218032	0.222506	0.265971
SLIV_08100	9.98829	17.1952	41.7359	35.1885	4.87319	8.4491	16.1149	16.7977	0.48789	0.491364	0.386115	0.477362
SLIV_12655	4606.74	1889.82	2048.64	2739.13	6155.8	4789.64	2984.66	5285.91	1.33626	2.53445	1.4569	1.92978
SLIV_20760	187.647	198.513	173.365	90.6081	162.069	245.659	247.134	401.076	0.863689	1.2375	1.42551	4.4265
SLIV_11065	66.7248	69.9311	50.1574	43.2831	49.2488	48.0899	38.4662	41.992	0.738088	0.687675	0.76691	0.97017
SLIV_34565	0.148204	0.114644	0.208334	0.191234	3.11198	1.38614	0.476122	1.33033	20.998	12.0909	2.28537	6.95656
SLIV_22390	110.249	87.4096	82.5334	38.3274	40.5401	48.6932	34.4712	36.4232	0.367715	0.55707	0.417664	0.950317
SLIV_20915	3.07696	90.8076	51.0697	75.3203	3.91936	78.9493	51.7806	65.7045	1.27378	0.869412	1.01392	0.872335
SLIV_03900	41.2741	67.7147	77.7099	64.8482	6.22182	15.0701	16.7755	20.586	0.150744	0.222553	0.215873	0.317449
SLIV_18245	209.857	79.1327	58.4808	39.7987	502.837	294.226	240.728	198.849	2.39609	3.71813	4.11637	4.99639
SLIV_12995	13.9104	49.5682	71.5046	60.2018	3.81088	6.66428	8.88753	11.2737	0.273959	0.134447	0.124293	0.187264
SLIV_08645	2.32216	4.90165	3.23231	1.82804	2.5389	3.45431	2.70702	1.97589	1.09334	0.704723	0.837485	1.08088
SLIV_28845	5.70531	5.24996	4.55487	2.83402	2.95999	5.80054	4.58229	4.20989	0.518814	1.10487	1.00602	1.48549
SLIV_30935	0.138845	0.44629	0.161714	0.195785	0.373701	0.589868	0.319808	0.479655	2.6915	1.32171	1.97761	2.44991
SLIV_19635	6.74833	6.01844	4.36884	2.17919	10.1969	7.67035	7.74228	6.62966	1.51103	1.27447	1.77216	3.04226
SLIV_02910	66.0556	82.7046	91.4016	78.424	53.3589	80.5658	102.364	139	0.807788	0.974139	1.11994	1.77242
SLIV_37245	9.91926	17.8485	14.0558	8.78654	14.1783	18.6986	18.5199	18.7588	1.42937	1.04763	1.31759	2.13495
SLIV_26095	14.9735	7.4767	4.94425	2.64799	9.93627	9.19533	6.38028	5.92654	0.663589	1.22986	1.29045	2.23813
SLIV_35290	0.160975	0.278067	0.177349	0.0771676	0.338363	0.537455	0.268843	0.282657	2.10196	1.93283	1.5159	3.6629
SLIV_21445	4.9177	508.152	133.746	140.635	50.1524	3210.86	1038.77	950.886	10.1983	6.3187	7.76672	6.76139
SLIV_07695	0.206003	0.0540201	0.100247	0.337152	0.267924	0.742078	1.46041	1.9661	1.30058	13.7371	14.5682	5.83148
SLIV_25175	0.336216	0.856201	0.715439	1.04917	0.465362	1.31823	0.896623	1.01449	1.38411	1.53963	1.25325	0.966949
SLIV_08870	1.16879	1.08813	0.546584	0.730328	1.59766	1.92502	2.75896	3.33548	1.36693	1.76911	5.04763	4.5671
SLIV_13265	61.9801	52.3669	45.4044	27.933	26.8684	92.591	72.3882	75.7614	0.433501	1.76812	1.5943	2.71225
SLIV_33270	0.23139	29.8452	73.5965	20.7928	0.29569	3.26137	4.52932	3.03887	1.27788	0.109276	0.0615426	0.14615
SLIV_21340	1.72997	91.4241	273.602	533.979	3.84259	73.1322	185.492	251.895	2.22119	0.799922	0.677964	0.471732
SLIV_28940	193.459	91.5776	75.6106	45.1139	123.948	92.5213	67.9082	63.9481	0.640696	1.01031	0.89813	1.41748
SLIV_25155	21.7601	13.9978	16.6063	14.666	37.9849	29.2429	36.5332	48.2402	1.74562	2.08911	2.19996	3.28926
SLIV_07860	17.8598	51.7126	32.7713	29.5904	1.37981	6.17963	7.33019	6.26695	0.0772579	0.1195	0.223677	0.21179
SLIV_03120	0.492724	1.83131	1.60893	2.28101	0.876893	2.54019	2.03418	2.8448	1.77968	1.38709	1.26431	1.24717
SLIV_28615	38.4355	33.7067	24.7656	17.0504	88.4473	136.012	315.645	691.431	2.30118	4.03517	12.7453	40.5523
SLIV_30250	1.85531	11.0291	13.1765	14.3581	2.96352	27.0169	32.922	42.6197	1.59732	2.4496	2.49855	2.96835
SLIV_24000	11.5373	7.83557	4.35308	3.49923	33.225	42.2926	35.4002	44.097	2.87979	5.39751	8.13223	12.6019
SLIV_29515	238.679	846.777	1269.8	2295.37	383.052	2643.92	4237.57	5359.8	1.60488	3.12233	3.33721	2.33505
SLIV_12845	0.450826	0.88332	1.45142	1.82957	0.339022	1.62197	1.81905	2.71447	0.752003	1.83622	1.25329	1.48366
SLIV_25555	0.0627231	0.0643801	0.0597361	0.178237	0.202517	0.326919	0.0456679	0.2308	3.22874	5.07795	0.764495	1.29491
SLIV_37100	3.31151	20.9387	47.223	334.495	6.45661	47.428	100.439	709.096	1.94975	2.26509	2.12691	2.1199
SLIV_01010	10.2	7.55212	8.29295	6.35693	4.15884	5.94	2.2546	3.35115	0.407731	0.786533	0.271869	0.527165
SLIV_24600	237.017	186.221	109.528	133.214	393.959	302.001	196.803	195.667	1.66215	1.62173	1.79684	1.46882
SLIV_08000	3.17342	11.0868	37.7932	48.7216	2.17867	10.1851	25.271	24.8205	0.686535	0.918672	0.668667	0.509435
SLIV_29645	31.4876	37.7386	50.8114	40.1817	30.2645	56.607	92.0135	116.868	0.961158	1.49998	1.81088	2.90848
SLIV_31230	13.7063	7.37168	4.78171	2.83004	15.6675	30.2302	15.9663	18.7623	1.14309	4.10085	3.33904	6.6297
SLIV_08665	0.839554	0.356943	0.66239	1.85647	0.172232	0.888241	0.664272	1.79603	0.205147	2.48847	1.00284	0.967443
SLIV_26530	22.6785	41.2878	25.7049	19.6587	19.8535	47.3515	37.4504	43.2196	0.875434	1.14686	1.45694	2.19849
SLIV_37340	8.32243	4.33584	4.12867	4.26568	1.38893	1.20813	0.929028	5.92457	0.16689	0.278637	0.225019	1.38889
SLIV_06115	4.52633	8.04048	10.6108	14.2923	8.55746	10.2569	11.0888	14.1817	1.8906	1.27566	1.04505	0.992259
SLIV_09305	107.623	73.7194	47.6537	29.0482	100.65	95.6218	67.3052	61.9118	0.935212	1.29711	1.41238	2.13135
SLIV_17015	2.93906	0.965701	1.20213	1.20706	1.08723	1.15248	0.92055	0.572714	0.369925	1.19342	0.765764	0.474468
SLIV_27725	6887.34	3575.13	2548.05	1947.48	4916.41	2489.55	1805.9	1326.04	0.713832	0.696354	0.708739	0.6809
SLIV_23555	14.2596	251.31	280.677	369.761	20.1145	334.183	271.285	305.067	1.41059	1.32976	0.966537	0.825038
SLIV_14710	9526.51	5305.02	3510.18	2735.62	9076.84	3905.49	2020.74	1789.11	0.952798	0.736188	0.575679	0.654005
SLIV_02205	76.9479	13.1889	3.50203	0.838378	33.0634	27.1928	15.0249	9.23295	0.429685	2.06179	4.29033	11.0129
SLIV_11345	12.127	12.7451	13.7129	8.50549	17.4709	20.414	24.4453	32.6878	1.44066	1.60172	1.78265	3.84314
SLIV_21135	21.4695	16.8573	13.6972	6.78879	6.78672	16.8589	4.5076	6.53892	0.31611	1.00009	0.329089	0.963193
SLIV_11640	5028.94	3241.57	1769.43	1029.9	640.712	466.652	346.241	287.52	0.127405	0.143959	0.195679	0.279171
SLIV_33830	34.381	25.2579	27.4143	44.5976	23.053	36.4568	21.3292	35.2706	0.670515	1.44338	0.778034	0.790863
SLIV_19580	1.66311	2.64197	2.39615	1.34636	1.85524	2.39114	3.20884	4.32536	1.11553	0.905061	1.33917	3.21264
SLIV_36105	1.39952	1.90265	2.2445	2.02139	1.54818	1.18266	1.50945	1.889	1.10623	0.621585	0.672511	0.934509
SLIV_20055	1000.72	500.474	555.654	343.362	567.015	349.762	264.297	243.957	0.566608	0.698862	0.475651	0.710495
SLIV_36910	1.48215	6.80593	4.76379	14.5285	9.96032	24.8345	17.9638	73.55	6.72016	3.64895	3.77091	5.06247
SLIV_16875	1.34064	1.13489	1.22809	1.52346	2.62039	3.07613	2.39443	4.0303	1.95458	2.7105	1.94971	2.64549
SLIV_33915	13.7349	22.6235	28.4814	24.0643	9.73	35.9097	33.9925	40.4569	0.708416	1.58727	1.1935	1.6812
SLIV_16840	15.5546	15.0465	13.6845	8.7587	13.3986	29.3253	17.3566	19.7241	0.86139	1.94898	1.26834	2.25194
SLIV_16965	53.3059	10.4689	2.58374	1.39925	100.147	35.0899	16.0193	13.2106	1.87873	3.35181	6.20006	9.4412
SLIV_15685	137.78	141.838	161.089	179.011	76.1539	74.6327	85.7017	94.7846	0.552719	0.526181	0.532014	0.52949
SLIV_29345	58.7841	12.1788	8.92672	10.8128	39.2937	20.3822	11.5597	16.5491	0.668441	1.67358	1.29495	1.53051
SLIV_29985	204.353	312.424	210.737	419.315	161.75	294.695	216.865	195.174	0.791523	0.943251	1.02908	0.465458
SLIV_10485	0	0	0	0.582891	0	0	0	0	N/A	N/A	N/A	0
SLIV_06275	0.498823	1.61191	1.20747	6.95487	0.205771	1.36182	1.31206	5.32095	0.412513	0.84485	1.08663	0.765068
SLIV_34995	11.4777	16.2157	18.6251	21.2051	19.4584	24.0235	22.9556	28.935	1.69532	1.4815	1.23251	1.36453
SLIV_33810	15.0885	9.16083	7.84034	7.25233	38.6204	26.4042	18.2963	21.7624	2.55959	2.8823	2.33361	3.00074
SLIV_21560	122.123	62.7757	63.29	36.2151	112.182	92.5641	76.8652	69.3284	0.918593	1.47452	1.21449	1.91435
SLIV_17835	57.9698	60.8341	65.2482	46.3497	43.6912	126.801	93.667	81.3024	0.75369	2.08438	1.43555	1.75411
SLIV_12680	142.816	1254.61	535.41	519.14	196.769	1529.4	667.683	778.55	1.37778	1.21902	1.24705	1.49969
SLIV_09555	195.439	88.1313	55.9622	39.0717	35.9945	39.7867	18.1798	20.2278	0.184173	0.451448	0.324859	0.51771
SLIV_37275	3.38672	7.0835	5.44536	3.21483	3.49412	12.186	12.1038	7.81589	1.03171	1.72034	2.22277	2.4312
SLIV_07085	9.67084	14.7565	41.0774	109.381	10.338	22.1301	49.812	90.2555	1.06899	1.49969	1.21264	0.825146
SLIV_15840	22.2481	13.2977	7.44887	4.06225	10.934	14.1267	10.2653	10.0458	0.49146	1.06235	1.3781	2.47298
SLIV_08210	70.2998	123.587	163.897	218.662	178.312	200.413	189.615	173.807	2.53645	1.62164	1.15692	0.794868
SLIV_13970	34.2013	3457.28	1543.92	2870.72	97.0682	2488.88	1805.46	2259.42	2.83815	0.719895	1.1694	0.787058
SLIV_08455	1.30429	1.98811	0.694126	0.401655	0.818662	1.11672	0.707226	0.425809	0.627669	0.561699	1.01887	1.06014
SLIV_13570	11.677	27.717	16.3219	54.8671	26.025	72.1293	45.6637	81.4718	2.22874	2.60235	2.7977	1.48489
SLIV_21935	26.0569	33.3273	19.0512	39.1495	8.44188	40.1108	35.6529	76.6354	0.323979	1.20354	1.87142	1.95751
SLIV_19785	10.3802	17.008	32.2161	21.1073	11.0625	17.1915	24.9082	19.4784	1.06574	1.01079	0.773159	0.922824
SLIV_24475	645.128	385.225	355.95	249.001	1044.54	678.445	494.59	359.478	1.61912	1.76117	1.38949	1.44368
SLIV_07605	12.2791	21.5365	21.2062	19.5533	16.8338	40.1284	37.2496	44.7504	1.37093	1.86328	1.75654	2.28863
SLIV_23950	0.469619	0.120506	0.223627	0.111208	1.04887	1.1995	0.427405	0.589903	2.23346	9.95387	1.91124	5.30451
SLIV_28255	0.192455	0.158319	0.644518	0.328684	0.227301	0.0843401	0.0240415	0.210317	1.18106	0.532722	0.0373015	0.639877
SLIV_16265	5.90002	5.52226	3.29496	3.44081	7.70134	7.26096	4.93611	7.94012	1.30531	1.31485	1.49808	2.30763
SLIV_34390	0	0.105612	0	0	0.0957946	0	0.154459	0.138377	N/A	0	N/A	N/A
SLIV_23845	2.26086	45.4915	32.2268	95.2618	1.40112	50.6699	24.4871	60.6729	0.619729	1.11383	0.759836	0.636907
SLIV_00265	5.25981	4.47581	4.7365	12.9112	9.77312	12.0198	13.2583	29.3519	1.85808	2.68549	2.79918	2.27337
SLIV_10570	407.858	380.622	348.452	284.947	245.347	241.49	175.365	188.027	0.601551	0.634461	0.503268	0.659866
SLIV_12685	56.0098	34.9916	24.0338	17.3005	66.8149	58.9656	41.9458	37.5669	1.19291	1.68514	1.74529	2.17144
SLIV_35860	1.06761	4.41641	5.86011	5.83664	0.548254	1.48695	0.754902	2.22281	0.513535	0.336687	0.12882	0.380837
SLIV_18810	19.6757	12.9131	10.0648	14.2325	6.14911	9.62965	8.65345	12.1652	0.312523	0.745728	0.859778	0.854752
SLIV_28565	13.5065	15.7215	11.53	8.7253	11.7299	29.1472	20.2151	20.0443	0.868464	1.85397	1.75327	2.29727
SLIV_16695	31.1269	66.0999	52.9097	121.624	43.3524	80.0526	57.8063	92.9103	1.39276	1.21108	1.09255	0.763913
SLIV_02410	2.31115	1.90019	0.889908	1.67742	0.395793	0.878804	0.732121	2.87675	0.171254	0.462483	0.822694	1.71498
SLIV_25600	0.199877	0.262068	0.695047	0.569816	0.0697917	0.652147	0.111538	0.101105	0.349173	2.48847	0.160476	0.177434
SLIV_01550	8.48105	15.7867	7.6962	9.28797	3.52301	3.9825	2.92974	5.24568	0.415398	0.25227	0.380673	0.564782
SLIV_24775	333.219	209.795	160.045	358.153	241.44	134.944	172.479	177.917	0.724569	0.643216	1.07769	0.496762
SLIV_17505	19.5225	3027.38	7878.12	7208.32	82.5969	2473.67	5711.9	7904.95	4.23086	0.817101	0.725034	1.09664
SLIV_03820	2.72153	2.58973	1.69342	1.32587	2.01991	1.68445	1.19814	1.20683	0.742197	0.650435	0.707531	0.910215
SLIV_20790	15.9704	18.0913	12.8856	25.456	29.6529	41.0951	19.9746	42.1158	1.85674	2.27154	1.55015	1.65445
SLIV_00010	0	0	0	0	0	0	0	0	N/A	N/A	N/A	N/A
SLIV_00380	0.207602	0.497689	0.184588	0.554136	0.25445	0.604614	0.467463	0.690235	1.22566	1.21484	2.53247	1.24561
SLIV_06100	13.9037	12.4289	12.2105	8.74127	46.6606	48.7533	33.6279	37.9935	3.35598	3.92258	2.75401	4.34645
SLIV_08525	7.59755	23.754	30.3854	26.4481	13.5341	40.8795	50.1868	86.9794	1.78138	1.72096	1.65167	3.28868
SLIV_25750	1387.75	1354.44	629.024	337.456	688.774	771.048	454.963	430.492	0.496325	0.569276	0.723284	1.2757
SLIV_10965	21.3724	23.704	34.4439	28.9585	19.298	38.4908	43.4497	53.6823	0.902941	1.62381	1.26146	1.85377
SLIV_13840	137.312	112.601	65.044	71.388	172.507	209.273	169.073	251.971	1.25631	1.85853	2.59937	3.5296
SLIV_29275	2.00042	4.95254	4.14246	2.88634	6.14334	9.40444	7.18144	6.22653	3.07102	1.89891	1.73362	2.15724
SLIV_07335	0.337624	0.294793	0.20441	0.0939668	0.204934	0.531171	0.295999	0.392257	0.606989	1.80185	1.44806	4.17442
SLIV_15150	11.3071	7.82815	6.47424	4.76915	13.1936	10.5325	6.58011	6.17741	1.16684	1.34546	1.01635	1.29529
SLIV_05465	475.846	229.206	219.346	278.448	717.72	307.154	392.886	416.337	1.5083	1.34008	1.79117	1.4952
SLIV_19395	1.41285	1.50717	5.29938	2.23783	0.20336	0.241217	0.403355	0.177352	0.143936	0.160046	0.0761136	0.0792517
SLIV_26635	7.22727	31.5576	123.503	1927.74	5.47484	16.1086	54.0798	624.636	0.757526	0.510449	0.437883	0.324025
SLIV_15965	5.02019	7.09924	6.43325	13.8989	32.5657	55.0135	61.157	161.046	6.48695	7.7492	9.50639	11.587
SLIV_33215	1.35732	4.20636	9.37998	42.1953	1.4652	6.77105	17.2701	327.97	1.07948	1.60972	1.84116	7.77267
SLIV_05130	10.0363	3.85578	3.62674	4.36459	3.5547	2.53225	2.66372	3.37514	0.354186	0.656742	0.734466	0.7733
SLIV_04960	1.415	8.28915	12.1561	24.5386	0.694249	4.28925	4.59818	10.6739	0.490635	0.517454	0.378261	0.434985
SLIV_14715	4472.51	3428.15	2245.21	2580.83	4116.28	3013.33	2180.63	1792.2	0.92035	0.878998	0.971235	0.694425
SLIV_01125	67.5003	41.1624	121.474	17.7409	94.4477	98.837	103.927	47.2542	1.39922	2.40115	0.855551	2.66358
SLIV_08920	0.476554	0.149454	0	0.194297	0	0.200365	0	0.161888	0	1.34065	N/A	0.8332
SLIV_24710	286.753	58.8808	38.8888	29.0602	257.233	107.298	72.6055	68.7212	0.897053	1.82229	1.867	2.36479
SLIV_06780	1.21776	8.89055	376.416	131.926	4.8639	11.3104	383.824	196.094	3.99414	1.27218	1.01968	1.48639
SLIV_31390	0.164475	0.0606478	0.0947985	0.189119	0.0453478	0.121961	0.274688	0.220631	0.275713	2.01097	2.89759	1.16663
SLIV_25695	5.37688	2.9264	6.07031	4.31331	8.08798	5.32511	6.30325	4.60451	1.50421	1.81968	1.03837	1.06751
SLIV_27370	742.093	596.682	443.862	683.995	1001.07	866.9	559.689	668.875	1.34898	1.45287	1.26095	0.977895
SLIV_36565	1.60933	6.57917	7.62813	4.3063	0.585303	3.69299	4.22274	6.98413	0.363693	0.561315	0.553575	1.62184
SLIV_18300	2.45331	1.18459	0.19578	0.028914	0.897346	0.844986	0.633284	0.235478	0.36577	0.713313	3.23468	8.14409
SLIV_32345	21.6859	51.3363	86.7926	62.3601	46.8557	142.242	159.899	165.379	2.16065	2.77079	1.84231	2.652
SLIV_32640	1.47226	5.39843	11.644	22.2566	2.1233	14.7939	21.928	42.6169	1.4422	2.74041	1.8832	1.91479
SLIV_31790	7.95398	5.22498	8.40582	6.26533	10.9086	9.79685	9.45428	8.68054	1.37147	1.875	1.12473	1.38549
SLIV_03875	13.7949	12.5154	8.49304	6.41791	6.04533	5.60533	3.59405	4.25099	0.438231	0.447874	0.423176	0.662364
SLIV_33290	78.2263	151.836	131.454	105.445	35.5792	66.6922	66.7509	87.08	0.454824	0.439239	0.507787	0.825835
SLIV_23460	8.20743	57.8985	124.663	131.422	24.2618	414.243	826.51	954.932	2.95608	7.15465	6.62997	7.26617
SLIV_13090	164.184	151.656	97.1058	68.4465	236.503	248.85	191.661	212.757	1.44047	1.64089	1.97374	3.10838
SLIV_27780	5.27262	12.3638	11.3295	7.94886	17.0856	22.2326	20.1237	17.5011	3.24044	1.79821	1.77622	2.20171
SLIV_18755	53.7347	40.4219	26.6825	23.3193	44.4818	49.6	34.4601	39.5958	0.827805	1.22706	1.29149	1.69798
SLIV_12205	14.1391	11.4347	46.362	31.8529	41.4104	22.8317	36.8213	23.1864	2.92879	1.9967	0.794212	0.727922
SLIV_13375	0.186748	0.554038	0	0	0.189278	0.0762717	0.0906459	0	1.01355	0.137665	N/A	N/A
SLIV_11590	141.103	136.617	157.122	108.322	359.547	396.332	330.854	333.029	2.54811	2.90105	2.10571	3.07442
SLIV_11695	9580.77	2998.3	2415.72	2427.9	9075.97	4086.88	3026.84	3225.9	0.947311	1.36307	1.25298	1.32868
SLIV_11770	1.31049	4.44805	3.80265	2.78883	1.06414	2.25331	2.6783	2.20023	0.812017	0.506584	0.704323	0.788945
SLIV_22545	38.3483	25.7	15.743	19.5751	59.624	57.6182	65.9936	70.0741	1.5548	2.24196	4.19193	3.57976
SLIV_06340	13.1806	14.5534	13.2822	8.66955	13.3528	13.4724	11.7424	10.1543	1.01307	0.925719	0.884072	1.17126
SLIV_28150	1.04728	8.5763	7.42616	4.72052	2.00103	45.149	53.4577	59.2922	1.91069	5.2644	7.19857	12.5605
SLIV_33655	16.2998	20.3929	9.75889	7.07157	11.5413	12.507	8.5709	10.8157	0.708061	0.613301	0.878265	1.52946
SLIV_23065	0.224673	0.171229	0.741063	0.506408	0.136052	0.52494	0.391178	0.432837	0.605554	3.06571	0.527861	0.85472
SLIV_31530	5.85783	3.76223	2.42329	4.29522	4.21442	7.84768	6.11165	10.3997	0.71945	2.08591	2.52205	2.42122
SLIV_35930	14.8907	34.5813	30.8223	33.1962	7.83089	22.4994	16.4345	30.3025	0.52589	0.650622	0.533202	0.912831
SLIV_17570	125.594	49.4461	38.8589	33.4695	130.975	156.309	146.544	162.558	1.04285	3.1612	3.77119	4.85689
SLIV_29385	53.4325	137.23	166.507	109.109	103.63	295.648	314.222	472.75	1.93946	2.1544	1.88714	4.33282
SLIV_02715	10.9497	13.9679	10.802	25.2813	14.7945	49.6922	23.0551	45.57	1.35113	3.55759	2.13434	1.80252
SLIV_25315	0.195154	0.0715464	0	0.439873	0.470975	0.348237	0.073002	0.267812	2.41335	4.86729	N/A	0.608841
SLIV_01510	7.85028	5.21478	5.02683	2.99699	6.52752	10.4388	6.61355	9.77294	0.831502	2.00177	1.31565	3.26092
SLIV_04560	20.5163	16.3431	9.07658	6.18502	8.76625	12.2213	8.22011	9.26381	0.427282	0.747792	0.905639	1.49778
SLIV_33195	10.1418	27.5982	41.8328	20.0212	13.2696	27.3737	31.9545	20.7834	1.3084	0.991868	0.763862	1.03807
SLIV_12300	18.3421	15.6732	15.3435	7.97137	14.6639	19.2191	13.6274	15.155	0.799468	1.22624	0.88815	1.90118
SLIV_29570	54.585	63.7571	46.3593	28.4018	33.1155	40.0311	42.8535	53.6953	0.606678	0.62787	0.924378	1.89056
SLIV_03845	0.61801	0.2886	1.71126	1.87336	0.636479	1.41967	1.78116	2.35638	1.02988	4.91917	1.04085	1.25783
SLIV_17085	52.3648	158.211	26.3366	43.8722	35.6269	89.6861	21.5822	25.7355	0.68036	0.566875	0.819476	0.5866
SLIV_29840	25.8487	344.865	87.3132	27.6439	39.3564	292.346	134.734	110.119	1.52257	0.847713	1.54312	3.98348
SLIV_35250	0.24274	0.569829	0.97868	0.742257	0.313563	0.320014	0.753119	0.846759	1.29176	0.561597	0.769525	1.14079
SLIV_35025	0.921016	158.999	318.592	269.356	3.41221	73.4744	157.531	200.548	3.70483	0.462105	0.49446	0.744547
SLIV_32925	1.84701	1.68233	1.41697	1.70368	3.55809	2.98502	1.80943	2.32254	1.92641	1.77433	1.27697	1.36325
SLIV_09575	21.1678	41.1863	36.347	27.6286	17.3809	42.0755	35.6624	49.1646	0.8211	1.02159	0.981165	1.77948
SLIV_33640	29.2398	46.4042	38.6807	48.9533	45.6998	50.3235	54.4898	79.9967	1.56293	1.08446	1.40871	1.63414
SLIV_11935	10.2768	95.7772	102.435	109.413	20.5834	127.565	114.121	126.641	2.00291	1.33189	1.11407	1.15746
SLIV_14615	2.38338	8.72889	11.2146	5.56233	3.38	28.0957	27.6309	38.1771	1.41816	3.2187	2.46383	6.86352
SLIV_07685	10.6809	7.74729	4.53718	4.0574	7.44797	10.0346	5.0995	6.10833	0.697317	1.29524	1.12394	1.50548
SLIV_31350	0.159074	0.380566	0.309638	0.30796	0.136055	0.0995895	0.621035	0.678634	0.855297	0.261688	2.00568	2.20364
SLIV_29450	31.5122	76.8414	34.4333	89.2469	38.2123	100.177	55.7753	84.5238	1.21262	1.30369	1.61981	0.947078
SLIV_00365	1.89774	2.69907	3.73977	5.24289	0.819755	1.11931	1.86622	2.26371	0.431964	0.414703	0.499019	0.431767
SLIV_18695	54.6683	35.1714	32.5716	54.8937	98.4123	88.7567	53.988	68.4311	1.80017	2.52354	1.65752	1.24661
SLIV_28915	22.6211	17.6989	8.67673	5.7235	22.3837	20.0039	13.717	10.6361	0.989507	1.13024	1.5809	1.85833
SLIV_08940	4.6292	5.98645	4.76324	4.48148	2.81025	4.23627	4.15047	4.86779	0.607071	0.707644	0.871353	1.0862
SLIV_16635	29.0966	21.1401	18.1702	15.0802	54.9764	56.1117	46.0049	48.866	1.88944	2.65428	2.53188	3.24041
SLIV_26955	2682.85	1892.49	820.573	784.481	1870.17	1401.77	727.655	805.939	0.697081	0.740698	0.886765	1.02735
SLIV_26360	3.34157	2.48577	1.70185	1.26666	2.18471	1.79127	1.58098	1.72801	0.653797	0.720607	0.928979	1.36423
SLIV_01905	7.35587	6.00029	4.45098	2.61807	1.20469	2.05411	1.50102	2.12857	0.163773	0.342335	0.337233	0.81303
SLIV_11125	314.447	208.211	232.065	304.049	232.633	188.077	160.568	209.498	0.739817	0.903297	0.691911	0.689026
SLIV_23455	14.7093	18.4566	13.8341	14.153	21.6115	21.253	15.3445	19.1356	1.46924	1.15151	1.10918	1.35205
SLIV_25900	29.9124	31.7468	18.1758	15.8502	7.91547	12.3309	8.29658	11.5607	0.264621	0.388413	0.456463	0.729371
SLIV_07395	178.629	198.167	118.336	135.515	203.635	234.144	145.72	181.112	1.13999	1.18155	1.23141	1.33646
SLIV_20230	130.223	98.8483	112.213	75.6857	53.4768	63.4042	74.2252	77.9653	0.410654	0.641429	0.661468	1.03012
SLIV_07990	110.627	95.2712	42.3684	33.5341	88.2683	70.0374	40.9949	38.4441	0.797894	0.735137	0.967581	1.14642
SLIV_12165	1924.01	1238.85	1441.02	1034.14	5571.93	6921.35	5373.06	5734.92	2.89599	5.5869	3.72864	5.54558
SLIV_18775	20.0877	10.6966	6.39015	4.83783	4.56868	5.0407	3.63496	3.82153	0.227436	0.471242	0.568838	0.789926
SLIV_35455	16.9659	25.3078	17.824	15.4335	11.3834	12.5684	9.56572	12.8688	0.670956	0.49662	0.536677	0.833825
SLIV_26650	12.4908	2.68074	3.08334	3.1017	9.03377	9.52777	7.38857	8.01404	0.723233	3.55416	2.39629	2.58376
SLIV_22315	8.32178	12.3909	14.7411	11.6947	18.8022	28.4143	41.4764	46.3499	2.25939	2.29316	2.81366	3.96333
SLIV_08610	6.80187	11.607	13.1686	17.508	15.233	28.4974	31.6432	48.168	2.23954	2.45519	2.40293	2.7512
SLIV_13780	179.252	141.762	66.0671	72.2334	216.326	250.104	122.954	144.031	1.20683	1.76426	1.86105	1.99396
SLIV_31070	13.5136	21.7205	24.8	15.0321	1.5759	11.7469	11.4416	9.12147	0.116616	0.540819	0.461353	0.6068
SLIV_02680	107.045	90.6916	50.9718	35.3888	32.1322	24.8145	25.7083	29.8972	0.300175	0.273614	0.504363	0.84482
SLIV_23195	602.891	300.792	220.629	154.278	562.028	380.211	259.725	271.874	0.932221	1.26403	1.1772	1.76223
SLIV_02650	1.72756	6.84996	22.5509	17.7943	2.1858	13.7814	27.2749	30.893	1.26525	2.0119	1.20948	1.73612
SLIV_08565	0.064764	0	0	0.0803987	0.0462413	0.0899255	0.153889	0.47397	0.713997	N/A	N/A	5.89524
SLIV_25805	38.06	24.5818	17.7108	14.298	21.5729	31.9545	25.2616	28.6009	0.566813	1.29993	1.42634	2.00034
SLIV_12890	18.6709	17.5327	14.7801	10.1364	15.8146	15.3746	9.75224	8.59699	0.847018	0.87691	0.659822	0.848128
SLIV_16620	23.2989	57.7654	93.1383	115.985	15.6394	43.9261	66.2081	92.9151	0.671249	0.760422	0.710858	0.801093
SLIV_23820	70.0122	40.2723	22.5795	39.5016	102.832	80.355	52.3253	81.5433	1.46877	1.99529	2.31738	2.06431
SLIV_10510	6967.8	3673.2	2720.84	1024.54	707.515	367.861	202.423	119.872	0.101541	0.100147	0.0743974	0.117001
SLIV_24590	487.943	352.324	363.897	291.325	239.608	321.287	303.5	291.229	0.491058	0.911907	0.834027	0.99967
SLIV_35760	11.0325	8.71898	12.8639	20.2751	13.2261	9.24892	10.312	11.4011	1.19883	1.06078	0.801619	0.56232
SLIV_28725	6.3104	3.75014	2.01487	2.59131	66.1958	53.1655	31.5401	32.2409	10.4899	14.177	15.6537	12.4419
SLIV_33760	23.6784	45.2101	88.1703	184.677	23.0099	65.5985	119.496	219.857	0.971769	1.45097	1.35529	1.1905
SLIV_30750	66.3651	107.762	123.459	117.489	191.696	762.473	465.548	536.837	2.88851	7.0755	3.77087	4.56926
SLIV_14485	182.506	118.321	67.3041	51.4902	215.355	198.299	120.714	131.466	1.17999	1.67594	1.79356	2.55323
SLIV_17515	16.756	10.7098	7.20126	8.77438	14.7611	10.1085	5.28304	6.79969	0.880947	0.943856	0.733627	0.774948
SLIV_27820	27.0995	38.3252	20.3399	12.9627	9.99445	42.2098	32.8009	38.9361	0.368805	1.10136	1.61264	3.0037
SLIV_31740	8.28743	6.79531	4.42435	4.10818	7.38171	6.12809	5.57491	6.1008	0.890711	0.901812	1.26005	1.48504
SLIV_35815	10.52	18.1903	6.07567	0.887873	5.82915	13.2291	4.44672	2.78902	0.554102	0.727264	0.731889	3.14123
SLIV_30590	21.883	21.9608	14.0936	13.1057	11.8875	14.3206	15.5884	21.8967	0.543229	0.652097	1.10606	1.67078
SLIV_30970	14.8912	19.0762	38.6018	23.5136	27.5404	30.864	39.8775	46.5467	1.84945	1.61793	1.03305	1.97957
SLIV_22105	154.702	98.5983	63.1474	50.2673	280.085	202.867	137.099	121.721	1.81048	2.05751	2.17109	2.42147
SLIV_02535	0.779458	0.69003	0.788872	0.736605	0.524435	0.401003	0.308138	0.375944	0.67282	0.581139	0.390606	0.510374
SLIV_23720	14.8213	2.80633	1.38113	0.716759	0.272127	2.97515	0.937181	0.87492	0.0183606	1.06016	0.67856	1.22066
SLIV_13130	0.108971	0	0.102485	0.193885	0.0139409	0.109304	0.105004	0.242907	0.127933	N/A	1.02458	1.25284
SLIV_18750	191.859	196.383	183.876	137.443	268.554	301.452	277.233	239.261	1.39975	1.53502	1.50772	1.7408
SLIV_15050	29.8986	11.0921	5.33314	3.25704	31.1171	17.0764	8.37513	7.22391	1.04075	1.53951	1.57039	2.21794
SLIV_29895	160.162	131.996	98.6774	88.2669	367.36	253.369	156.512	137.399	2.29367	1.91953	1.5861	1.55663
SLIV_24285	1.24012	2.28849	2.2501	4.33774	0.738009	2.08126	1.43863	1.59912	0.595113	0.909447	0.639361	0.368654
SLIV_27690	79.2225	66.6215	50.0175	32.101	129.635	128.623	125.417	120.973	1.63634	1.93066	2.50747	3.76852
SLIV_19115	8.80471	9.59555	8.50511	4.62372	7.39095	13.9626	12.1847	14.5141	0.839432	1.45511	1.43264	3.13904
SLIV_28785	81.7613	63.1807	29.1133	26.516	179.104	144.111	91.5696	94.7596	2.19057	2.28094	3.14529	3.57368
SLIV_24720	600.469	184.41	210.869	112.439	507.521	231.787	172.524	104.525	0.845209	1.25691	0.818159	0.92962
SLIV_02845	1.36338	7.63378	3.98872	12.407	2.0708	9.05631	5.50486	16.9812	1.51887	1.18635	1.38011	1.36868
SLIV_06915	54.1868	50.4003	58.6553	40.2118	59.083	55.1772	47.5716	56.2394	1.09036	1.09478	0.811037	1.39858
SLIV_14795	9145.78	6318.15	3512.29	4089.82	2897.29	2682.07	2524.47	2699	0.31679	0.424502	0.718754	0.65993
SLIV_09440	211.302	158.072	199.684	185.93	100.372	109.399	207.752	196.618	0.475015	0.692087	1.0404	1.05748
SLIV_26335	32.9692	38.6453	61.8727	31.1302	60.1951	75.1668	108.827	145.173	1.8258	1.94504	1.75888	4.66341
SLIV_26045	0.76558	0.176818	0.167944	0	0	0	0.299128	0.38306	0	0	1.78112	N/A
SLIV_04650	4.83864	5.87751	17.1834	38.6533	7.70881	19.0146	19.3966	23.7574	1.59317	3.23515	1.1288	0.614628
SLIV_22470	62.6627	40.7254	31.6814	35.8991	35.7866	49.4993	37.9568	62.8112	0.5711	1.21544	1.19808	1.74966
SLIV_20535	11.151	6.15737	3.28416	2.4018	5.78972	5.209	2.71835	2.97456	0.519212	0.845978	0.827714	1.23847
SLIV_08960	5.24274	1.18717	0.269822	0.425794	5.78503	3.33092	1.69638	1.20488	1.10344	2.80577	6.28703	2.82973
SLIV_30900	42.2212	293.261	370.903	848.787	154.931	947.904	1218.99	1825.32	3.6695	3.23229	3.28654	2.1505
SLIV_13855	10.1005	12.0755	5.97532	8.58422	18.8944	51.4701	28.3611	43.9915	1.87064	4.26237	4.74638	5.1247
SLIV_06075	69.1955	120.881	133.736	230.387	36.823	54.0656	60.85	74.1145	0.532159	0.447264	0.455001	0.321696
SLIV_01805	0.67523	1.73708	1.22217	3.13287	0.460696	0.989684	0.85353	1.62967	0.68228	0.569739	0.698372	0.520185
SLIV_35090	3.08296	3.87283	5.42128	17.892	1.78865	2.55631	3.53478	9.38037	0.580171	0.660063	0.652021	0.524279
SLIV_20905	1458.67	1495.41	1774.74	1689.67	1137.61	1320.53	1267.04	1090.75	0.779897	0.883051	0.713933	0.645545
SLIV_22620	21.0523	17.787	18.6098	17.5028	9.13575	12.5407	13.552	19.6485	0.433956	0.705048	0.728215	1.12259
SLIV_14470	16.0219	15.4337	12.6062	8.62439	4.23718	11.4038	7.73129	7.50142	0.264461	0.738884	0.613291	0.869791
SLIV_05710	1.63205	2.79346	2.32246	1.8665	1.14157	7.49644	12.7556	26.3304	0.699472	2.68357	5.49227	14.1068
SLIV_08855	59.3395	242.617	207.009	187.841	16.7085	89.9673	81.3106	115.273	0.281575	0.37082	0.392789	0.613671
SLIV_18015	15.2295	14.5662	14.3574	7.19737	15.6811	18.5013	20.1472	14.874	1.02965	1.27015	1.40326	2.0666
SLIV_05680	8.13176	11.5471	9.3432	8.86682	7.20849	10.2434	7.18846	7.51637	0.886461	0.887091	0.76938	0.847696
SLIV_35750	11.612	11.1968	16.2327	21.776	6.38861	6.68885	5.39871	8.57673	0.550176	0.597391	0.332582	0.393862
SLIV_36545	1.21152	2.91333	5.23973	2.62303	1.20272	2.39099	3.15182	2.53291	0.992732	0.820708	0.601524	0.965643
SLIV_35435	1.83831	7.91285	16.1372	17.2769	1.89445	6.56159	9.94351	13.4834	1.03054	0.829233	0.616187	0.78043
SLIV_21985	17.4062	22.8036	30.7347	23.6968	20.186	22.3269	22.5448	16.3625	1.1597	0.979098	0.733528	0.690495
SLIV_28640	17.3756	32.2481	41.0781	33.015	27.7801	46.1895	45.8932	37.4799	1.5988	1.43232	1.11722	1.13524
SLIV_21275	217.472	140.72	110.126	122.939	366.997	262.282	205.904	219.86	1.68756	1.86385	1.8697	1.78837
SLIV_01650	0.142966	0.151063	0.178616	0.278814	0.206991	0.832288	0.366014	0.458171	1.44783	5.50953	2.04917	1.64328
SLIV_07045	49.7275	50.581	35.0216	23.2989	59.4751	48.9195	38.9984	27.4154	1.19602	0.967151	1.11355	1.17668
SLIV_04095	0.639003	1.42414	0.541103	1.19401	0.801871	0.956062	0.796484	1.30638	1.25488	0.671324	1.47196	1.09411
SLIV_07750	9.41294	83.9738	119.077	84.3728	18.4629	110.031	136.097	113.716	1.96144	1.3103	1.14294	1.34778
SLIV_18640	29.0007	27.8893	43.7502	17.7914	4.89388	14.46	21.9391	22.4418	0.168751	0.51848	0.501463	1.26138
SLIV_03780	0.494162	0.177099	0.170002	0.22713	0.254922	0.0606474	0.0664536	0.122746	0.515867	0.34245	0.390899	0.540423
SLIV_11985	15.7628	80.3503	121.712	77.0779	18.9142	105.366	130.498	105.473	1.19993	1.31134	1.07219	1.3684
SLIV_24150	1.81413	2.91839	5.34806	3.09652	1.83869	2.42288	3.56565	3.19725	1.01354	0.830211	0.666718	1.03253
SLIV_30880	0.21463	0.392316	0.772397	0.839064	0.958735	0.81119	1.02541	0.827854	4.46691	2.0677	1.32757	0.98664
SLIV_19005	72.2056	30.4909	20.5139	13.4089	30.1474	21.9421	16.1311	16.3567	0.417522	0.719629	0.786347	1.21984
SLIV_05180	0.340203	0.317614	0.418473	0.253649	0.759081	1.07351	0.90455	1.81456	2.23126	3.37992	2.16155	7.15383
SLIV_15255	52.7036	29.2763	18.2676	21.2721	14.5543	15.3242	9.72645	15.6096	0.276154	0.523432	0.532444	0.733809
SLIV_32075	19.3809	18.4499	11.6138	13.6761	22.6042	23.9219	17.6417	28.9698	1.16632	1.29659	1.51903	2.11828
SLIV_03610	0.0934446	0.373142	0.266984	0.907638	0.429422	0.124183	0.637538	1.8449	4.59548	0.332803	2.38793	2.03263
SLIV_12580	10.3016	12.5221	12.6279	11.2708	7.29738	14.2479	13.0616	17.1256	0.708372	1.13782	1.03434	1.51946
SLIV_17320	4815.94	5451.27	6540.32	5181.73	999.368	1264.29	1579.91	1613.57	0.207513	0.231926	0.241564	0.311397
SLIV_16290	33.2879	40.922	29.4823	23.6583	41.085	48.246	30.6435	29.0788	1.23423	1.17898	1.03939	1.22912
SLIV_19890	2.4296	3.67022	4.06832	4.23877	4.98363	7.84022	6.08954	5.64022	2.05121	2.13617	1.49682	1.33063
SLIV_06350	1.74997	10.6408	24.1516	73.7282	1.5337	7.27937	12.1339	26.0158	0.876416	0.684098	0.502404	0.35286
SLIV_23100	138.985	259.098	490.491	296.794	133.322	207.82	338.588	331.924	0.959255	0.802089	0.690304	1.11837
SLIV_03975	7.14209	4.08228	3.45443	4.11449	2.57213	2.07682	2.68022	3.86348	0.360137	0.508741	0.77588	0.938993
SLIV_23115	309.548	183.392	102.655	176.989	36.9785	51.3873	35.6167	51.3031	0.11946	0.280205	0.346957	0.289866
SLIV_35055	1.19701	1.42329	2.79493	1.8279	0.0983737	0.464088	0.197084	0.336508	0.082183	0.326066	0.070515	0.184095
SLIV_23515	395.425	155.123	78.6554	117.225	237.017	125.311	66.5876	68.2515	0.599398	0.807817	0.846574	0.582227
SLIV_04510	9.49326	6.22252	11.5151	3.13662	10.8928	10.3768	20.2007	7.94587	1.14742	1.66762	1.75428	2.53326
SLIV_33390	35.201	42.6005	29.2008	25.3415	43.4505	54.6667	34.8702	45.8129	1.23435	1.28324	1.19415	1.80782
SLIV_16560	20.4438	9.06019	6.7963	8.80683	33.9541	22.0949	17.39	18.0905	1.66086	2.43868	2.55874	2.05414
SLIV_16275	7.04682	14.3078	12.0339	6.74656	8.5785	19.5161	19.6242	20.9241	1.21736	1.36402	1.63075	3.10144
SLIV_04310	1.14406	2.21929	4.57289	0.399468	0.192543	0.648554	0.294711	0.302566	0.168298	0.292235	0.0644475	0.757422
SLIV_12230	344.05	232.181	434.507	152.069	487.062	266.701	306.461	158.382	1.41567	1.14868	0.705306	1.04151
SLIV_00455	10.7292	13.0651	6.81228	4.54632	0.647675	0.555629	0	1.19468	0.0603656	0.0425276	0	0.262779
SLIV_29210	5.34185	5.97984	14.3644	22.2206	6.90056	6.73199	15.2936	28.0444	1.29179	1.12578	1.06469	1.26209
SLIV_25040	1.16803	79.5954	255.022	178.991	2.9039	79.4295	201.494	236.014	2.48614	0.997916	0.790104	1.31858
SLIV_37260	0.10816	0.752791	0.37556	0.128511	0.107137	1.9002	1.3874	1.72936	0.990536	2.52421	3.69421	13.4569
SLIV_29520	449.819	1089.89	1517.79	1110.13	561.193	1416	1440.23	1155.49	1.2476	1.29921	0.948899	1.04086
SLIV_30335	27.5525	35.7693	19.046	19.2875	27.8281	70.6782	33.5275	32.8684	1.01	1.97594	1.76034	1.70413
SLIV_03695	0	0.0506214	0.0480808	0.157395	0	0	0.0806554	0.0744893	N/A	0	1.6775	0.473263
SLIV_00605	1.31782	1.98253	0.863734	0.702704	0.726938	0.343975	0.918805	1.38099	0.551623	0.173504	1.06376	1.96525
SLIV_19275	27.3453	319.945	462.186	533.158	49.7302	214.723	339.603	456.443	1.8186	0.671125	0.734776	0.856112
SLIV_14000	2.50642	261.038	149.248	262.182	6.72565	220.711	133.227	282.779	2.68337	0.845513	0.892654	1.07856
SLIV_11385	72.1321	99.6456	54.5127	49.0279	69.6048	121.733	60.3987	66.0639	0.964962	1.22166	1.10798	1.34747
SLIV_22860	421.747	262.403	240.923	210.471	427.4	327.84	270.963	261.185	1.0134	1.24938	1.12469	1.24095
SLIV_37395	5.72665	8.03131	3.59775	6.50998	12.0802	18.1361	14.3012	21.4833	2.10946	2.25817	3.97504	3.30005
SLIV_25080	9.33021	22.8709	34.5892	36.1528	3.0876	14.5929	15.2369	29.2504	0.330925	0.638058	0.440511	0.809077
SLIV_24460	608.01	507.043	549.62	450.995	917.931	705.247	641.653	464.31	1.50973	1.3909	1.16745	1.02952
SLIV_31430	0.150949	0.154937	4.38397	1.86126	0.252674	3.05314	6.78305	6.50183	1.6739	19.7057	1.54724	3.49325
SLIV_33200	0.16873	0.163205	0.384664	0.435454	0.166384	0.637714	0.220211	0.689106	0.986098	3.90743	0.572476	1.5825
SLIV_36595	17.4761	20.391	26.0405	16.1654	10.3193	15.7152	18.9187	21.1496	0.590482	0.770693	0.726512	1.30833
SLIV_11040	39.1675	27.252	16.4936	17.1455	33.4702	26.7181	20.5943	23.132	0.854541	0.980411	1.24862	1.34916
SLIV_20175	49.3421	30.1067	60.7681	29.1998	64.2425	73.8921	93.9008	80.8936	1.30198	2.45434	1.54523	2.77035
SLIV_05690	0.229722	0.489178	0.68783	0.651349	0.31151	0.517867	0.532219	0.417158	1.35603	1.05865	0.773765	0.640452
SLIV_08135	80.4976	98.9343	85.2001	139.993	469.692	1102.75	1291.16	2228.01	5.83486	11.1463	15.1544	15.9152
SLIV_30085	0.284984	0.0996413	0.214764	0.0919528	0.0572091	0.123977	0.0706803	0.178605	0.200745	1.24423	0.329106	1.94236
SLIV_01060	7.01883	7.05294	3.71832	5.0843	7.40783	7.00906	4.98645	7.84137	1.05542	0.993778	1.34105	1.54227
SLIV_21170	24.8671	24.7827	21.0531	19.6993	44.5378	77.9037	46.5844	64.2853	1.79103	3.14347	2.2127	3.26333
SLIV_17685	25.8441	1588.61	1198.66	1820.79	66.0726	1743.93	1364.14	2256.46	2.55659	1.09777	1.13805	1.23927
SLIV_34820	0.877285	0.984246	1.29651	1.395	0.853917	1.06818	1.11793	1.3634	0.973363	1.08527	0.862259	0.977344
SLIV_37170	0.822187	0.992676	0.618305	0.618491	0.89053	0.943396	0.651634	1.4224	1.08312	0.950356	1.0539	2.29979
SLIV_03625	3.58213	5.95503	13.6432	16.1263	5.54198	6.61708	10.1114	11.8474	1.54712	1.11117	0.741129	0.734663
SLIV_07805	70.3809	47.3048	39.5535	28.3356	9.0237	11.6358	17.3606	16.0018	0.128212	0.245975	0.438914	0.564724
SLIV_36035	0.981146	55.9117	76.3206	131.466	2.51056	86.9601	73.5839	172.041	2.5588	1.55531	0.964142	1.30863
SLIV_19665	4.12806	2.57098	2.01032	1.64044	4.97609	12.9822	7.38066	6.81399	1.20543	5.04953	3.67139	4.15375
SLIV_22415	31.554	33.6521	32.236	43.289	24.0709	41.0212	32.4456	51.5855	0.762849	1.21898	1.0065	1.19165
SLIV_31930	12.1871	30.2975	189.986	1219.71	19.0861	60.2683	213.505	773.758	1.56609	1.98921	1.12379	0.634378
SLIV_04565	1.30337	2.37664	2.48843	2.30401	1.30219	2.57026	3.30523	3.53197	0.99909	1.08147	1.32824	1.53297
SLIV_31715	68.9731	61.2661	58.7459	140.452	66.2939	228.568	216.439	374.408	0.961157	3.73074	3.68432	2.66574
SLIV_00055	0	0	0	0	0	0	0	0	N/A	N/A	N/A	N/A
SLIV_13630	50.9614	36.5113	30.64	31.7298	46.1599	42.5334	32.4044	54.5876	0.905781	1.16494	1.05759	1.72039
SLIV_05505	0.121377	0.209665	0.388783	0.145058	0.519471	0.440326	0.559054	1.56553	4.27981	2.10013	1.43796	10.7924
SLIV_05530	0.0576898	1.4871	1.55048	1.48275	0.63997	1.32217	1.13433	1.41612	11.0933	0.889097	0.731602	0.955062
SLIV_02170	13.1651	5.81163	2.74221	1.64879	13.7564	7.63237	3.31401	6.46071	1.04491	1.31329	1.20852	3.91846
SLIV_27845	11.4001	11.9398	17.1114	15.3762	21.0922	36.4184	41.1874	44.0717	1.85018	3.05018	2.40702	2.86623
SLIV_32875	2.13268	1.93452	2.31446	1.65524	0.982015	0.701626	0.440126	0.888358	0.460461	0.362688	0.190164	0.536693
SLIV_01055	27.134	20.5894	16.4506	11.824	100.267	87.0523	64.6158	63.8386	3.69525	4.22802	3.92787	5.39907
SLIV_07505	19.664	30.0195	16.6345	23.7235	79.3454	168.25	81.5887	134.759	4.03506	5.6047	4.9048	5.68038
SLIV_21535	0.890651	130.451	18.1934	12.1426	2.75515	156.374	31.1222	19.9582	3.09341	1.19872	1.71064	1.64365
SLIV_05350	16.1817	35.0342	30.1359	23.8306	3.84336	11.1929	9.11065	13.3094	0.237513	0.319484	0.302318	0.558501
SLIV_04300	5.72255	2.42705	1.67099	14.7232	5.02592	3.48312	2.921	19.3777	0.878266	1.43513	1.74806	1.31613
SLIV_02175	29.3699	24.2825	11.699	9.96717	18.0431	35.4183	23.1811	55.987	0.61434	1.45859	1.98146	5.61714
SLIV_06245	1.88063	5.15574	5.70105	39.4752	1.10238	4.45371	4.46409	14.975	0.586174	0.863835	0.78303	0.379353
SLIV_13495	7.18805	9.76972	5.76949	4.79543	6.02498	8.40717	5.92525	5.99028	0.838194	0.860533	1.027	1.24916
SLIV_36600	9.93646	6.81598	4.82654	3.67927	18.3139	13.9504	12.4229	14.3945	1.8431	2.04672	2.57387	3.91233
SLIV_08500	0.396577	0.6641	1.34821	1.75176	0.243096	0.733256	0.39415	1.37765	0.612984	1.10413	0.292351	0.786437
SLIV_26405	0.725575	4.41396	7.09188	4.68284	0.947717	15.6636	17.9423	14.3082	1.30616	3.54865	2.52998	3.05544
SLIV_22030	22.3396	14.1446	9.95025	6.11315	8.77544	9.87019	6.99431	7.77648	0.39282	0.697808	0.702928	1.27209
SLIV_14430	29.7236	19.5965	14.533	10.6311	9.35823	18.3336	17.1552	42.8177	0.314841	0.935552	1.18043	4.0276
SLIV_09920	540.58	250.429	181.711	150.037	509.707	266.645	193.078	199.105	0.942888	1.06475	1.06255	1.32704
SLIV_23410	36.003	32.1256	28.5676	25.3762	33.79	56.4128	46.4342	66.4798	0.938533	1.75601	1.62541	2.61977
SLIV_10825	224.784	587.029	281.614	230.798	63.1857	156.798	129.798	87.0688	0.281096	0.267104	0.460909	0.37725
SLIV_15360	0.571936	0	0.0727075	0.278373	0.535085	0.316562	0.510469	0.556958	0.935569	N/A	7.02085	2.00076
SLIV_26790	8.33135	4.86266	3.01319	2.84813	7.92178	8.80966	6.82388	8.52098	0.950839	1.8117	2.26467	2.99178
SLIV_00865	0.290109	0.42866	0.222793	0.327623	0.557908	0.489458	0.638255	0.181818	1.9231	1.14183	2.86479	0.55496
SLIV_00105	0	0	0	0	0	0	0	0	N/A	N/A	N/A	N/A
SLIV_03635	0.182047	0.394957	0.565056	0.483286	0.632428	0.625082	0.446635	0.607364	3.47398	1.58266	0.790425	1.25674
SLIV_27990	1369.85	1458.19	1644	773.014	1739.1	1634.21	1741.55	1053.33	1.26955	1.12072	1.05934	1.36263
SLIV_37015	0.0601153	0.0274707	0.0286262	0.0854135	0.130401	0.153547	0.0683575	0.110602	2.16917	5.58949	2.38793	1.29491
SLIV_30560	21.6916	32.5697	37.7576	40.9748	17.4515	25.7973	24.6548	30.202	0.804527	0.792064	0.652974	0.737087
SLIV_29370	184.559	14887.5	37607.7	36863.9	722.653	17931.2	55402.9	38857	3.91556	1.20444	1.47318	1.05406
SLIV_34430	26.5039	91.7044	96.775	105.465	43.5959	167.576	133.094	181.139	1.64489	1.82734	1.3753	1.71753
SLIV_30730	18.0409	12.7869	8.94501	8.18849	14.8394	11.684	9.31433	9.17381	0.822547	0.913748	1.04129	1.12033
SLIV_16305	18.5842	20.0613	11.8076	9.92195	25.6544	44.917	21.4189	27.4614	1.38045	2.23899	1.814	2.76774
SLIV_05525	0.230144	4.9854	5.80476	6.59944	1.00981	4.79219	5.66885	4.12232	4.38774	0.961244	0.976587	0.624647
SLIV_26455	22.6559	41.1199	28.6467	24.5863	25.6651	67.0942	66.7981	59.6274	1.13282	1.63167	2.33179	2.42523
SLIV_14305	158.682	104.246	115.806	59.8005	102.38	140.576	133.452	122.691	0.645192	1.3485	1.15237	2.05168
SLIV_36660	9.60503	8.80803	8.15569	4.43186	9.87395	11.1854	8.98685	9.95178	1.028	1.26991	1.10191	2.24551
SLIV_36915	37.112	12.8574	7.40925	14.1518	10.5337	7.25589	5.77678	11.0651	0.283837	0.564335	0.779671	0.781885
SLIV_15310	19.0556	23.2521	26.3829	30.3444	31.7258	44.3528	57.5386	92.3443	1.66491	1.90748	2.18091	3.04321
SLIV_31460	0.129895	0.474403	1.3906	0.9244	0.140882	0.1261	0.2452	0.250509	1.08459	0.265808	0.176326	0.270996
SLIV_28590	9.84172	13.0863	6.2965	4.45182	8.16834	12.7346	8.30959	9.93549	0.82997	0.973124	1.31971	2.23178
SLIV_04010	20.29	28.4222	32.8775	35.7591	18.6582	19.9683	16.4617	22.74	0.919578	0.70256	0.500699	0.635923
SLIV_07925	0.72943	3.62011	13.0275	8.96721	0.918748	4.81234	10.6066	7.88418	1.25954	1.32933	0.814165	0.879223
SLIV_20910	12.7367	23.5811	20.4305	20.4922	9.45335	19.9767	18.5801	23.0728	0.742216	0.84715	0.909431	1.12593
SLIV_18995	59.8395	71.968	60.7561	46.4757	64.918	135.018	103.259	94.0962	1.08487	1.87609	1.69957	2.02463
SLIV_24540	10.1575	15.5282	12.8935	14.7707	37.3847	141.99	78.805	83.368	3.6805	9.144	6.112	5.64415
SLIV_31550	9.64504	13.6496	11.1259	10.8838	2.08543	3.09892	2.81919	4.43978	0.216217	0.227034	0.253389	0.407925
SLIV_03755	13.7937	10.2331	11.0451	10.7177	8.82017	16.0508	14.2245	21.9709	0.639437	1.56851	1.28785	2.04998
SLIV_14655	21.0541	21.0875	18.9466	10.342	25.4608	27.0607	23.4206	24.2542	1.20931	1.28326	1.23614	2.3452
SLIV_03665	0.0801652	0	0	0	0.0414828	0.11131	0	0	0.517466	N/A	N/A	N/A
SLIV_33250	18.652	27.5137	17.0656	11.5424	20.605	36.4727	29.6998	30.6292	1.10471	1.32562	1.74033	2.65364
SLIV_05935	1.59252	2.36234	1.55565	3.41618	0.599057	1.13567	1.22626	2.96746	0.376169	0.480736	0.788263	0.868647
SLIV_28575	31.1955	16.6843	12	10.9846	1.64837	4.30062	4.40555	4.06244	0.0528401	0.257764	0.367131	0.36983
SLIV_23660	9.15807	10.1538	9.91321	11.0315	21.4326	65.3026	53.0648	58.4926	2.3403	6.43135	5.35293	5.30231
SLIV_15275	47.9761	36.5311	16.4062	13.7892	36.1495	46.8626	38.0682	43.2322	0.75349	1.28281	2.32036	3.13523
SLIV_01925	0.626869	1.60268	3.43487	4.8487	0.843786	1.29626	1.61307	2.26937	1.34603	0.808808	0.469617	0.468036
SLIV_00440	51.5149	34.7913	35.826	48.0728	16.8067	16.694	20.0138	37.3786	0.326249	0.479833	0.55864	0.777541
SLIV_31970	53.5321	72.0539	110.491	111.557	50.7925	107.207	188.666	214.363	0.948824	1.48787	1.70752	1.92155
SLIV_01275	38.0717	55.9133	75.0939	39.6619	386.159	530.352	546.226	1203.08	10.143	9.48525	7.27392	30.3333
SLIV_21785	238.77	125.793	115.808	49.4241	53.9091	46.2993	32.7603	45.5976	0.225778	0.368061	0.282884	0.922579
SLIV_17260	51.4783	611.242	393.071	475.034	28.4874	252.1	348.766	395.847	0.553386	0.412439	0.887286	0.833303
SLIV_20950	10.0112	26.1839	43.7778	46.7398	26.0114	64.7753	95.176	100.048	2.59823	2.47386	2.17407	2.14054
SLIV_36955	2.69391	3.91168	1.19092	4.4699	0.675651	1.59795	0.983606	4.3016	0.250806	0.408508	0.825918	0.962348
SLIV_32945	25.7463	6.53802	5.87701	4.70224	35.7481	13.5501	9.20515	10.2867	1.38847	2.07251	1.5663	2.18762
SLIV_36430	41.6223	347.802	299.396	294.632	61.1323	414.115	316.57	288.3	1.46874	1.19066	1.05736	0.978512
SLIV_23110	45.7669	40.7371	40.264	26.2899	139.86	140.978	97.7321	97.2442	3.05591	3.46068	2.42728	3.69892
SLIV_34125	11.7083	9.37285	6.46047	9.46003	3.46549	7.67872	5.83173	8.7118	0.295985	0.819252	0.902678	0.920906
SLIV_25310	24.6148	20.1551	14.8039	13.1501	31.1715	39.6607	28.8032	37.7324	1.26637	1.96777	1.94564	2.86936
SLIV_22870	124.564	61.5332	69.877	74.6361	128.021	130.722	106.79	116.205	1.02775	2.12441	1.52825	1.55695
SLIV_20070	24.0388	7.35212	3.24079	8.43874	20.6275	15.3487	9.02143	11.766	0.858091	2.08765	2.78372	1.39428
SLIV_05025	5.0382	12.1447	11.8546	15.6705	1.84712	7.51133	6.09614	11.1866	0.366622	0.618488	0.514241	0.713862
SLIV_25465	54.4054	73.9727	49.0231	53.4028	160.365	334.592	367.2	653.127	2.9476	4.52318	7.49035	12.2302
SLIV_36220	0.601151	1.20176	1.44785	2.11473	1.10203	1.06266	1.14655	0.974987	1.8332	0.884248	0.791899	0.461045
SLIV_05785	5.1817	6.80382	3.47211	3.72965	1.86866	4.25769	2.88099	2.67864	0.360627	0.625779	0.829752	0.718203
SLIV_07125	3.32862	9.45398	15.1308	9.91586	3.82844	20.7195	29.5587	53.208	1.15016	2.19162	1.95354	5.36595
SLIV_26245	2.75185	10.3224	7.84271	2.80975	5.01788	18.265	21.1035	19.5928	1.82346	1.76946	2.69084	6.97314
SLIV_30810	406.41	393.491	362.064	299.824	380.805	366.962	351.634	361.546	0.936999	0.932581	0.971194	1.20586
SLIV_00935	0.949331	0.991801	2.04005	2.7645	0.843496	1.60819	2.42543	2.72109	0.888516	1.62148	1.18891	0.984297
SLIV_17125	1265.36	5929.62	2700.29	1590.69	2090.16	5370.34	3357.85	2201.6	1.65183	0.90568	1.24351	1.38406
SLIV_16715	185.706	61.0323	40.3931	49.2486	66.6143	72.818	43.7128	56.633	0.358709	1.19311	1.08218	1.14994
SLIV_23380	0	0	0.445758	0	0	0	0	0	N/A	N/A	0	N/A
SLIV_22210	250.667	279.551	154.043	69.2288	65.3773	106.914	98.122	108.716	0.260814	0.382449	0.636977	1.57039
SLIV_14140	14.4535	11.2692	8.37973	4.50369	16.4537	24.3939	17.3603	15.5026	1.13839	2.16465	2.0717	3.4422
SLIV_21685	20.7258	5.39815	5.67463	2.32073	6.02424	5.12241	3.20047	2.64912	0.290664	0.94892	0.563995	1.1415
SLIV_25795	22.7361	26.8862	19.6924	18.17	10.6249	21.0764	21.6416	30.1326	0.467314	0.783911	1.09898	1.65837
SLIV_14825	8618.72	7089.25	4862.28	4520.74	2970.18	1889.26	1679.35	1080.63	0.34462	0.266496	0.345382	0.239039
SLIV_36965	11.4899	10.5951	3.03079	19.4845	5.91336	9.83354	3.17452	15.9885	0.514657	0.928125	1.04743	0.820575
SLIV_23925	16.1301	11.0744	12.1451	9.14212	8.44682	7.93432	9.21885	5.73349	0.523669	0.716459	0.759057	0.627151
SLIV_15530	82.7834	46.0753	33.2609	20.9156	48.3178	38.6622	24.3065	28.5441	0.583665	0.839109	0.730783	1.36473
SLIV_36180	2.72441	5.98214	7.11211	9.36869	3.75023	6.36187	6.31849	6.65393	1.37653	1.06348	0.888413	0.710231
SLIV_17800	7.54187	17.2782	18.1536	8.45974	4.58744	16.789	23.4328	14.5677	0.608263	0.971688	1.29081	1.72201
SLIV_27035	9.65281	6.45295	4.48695	3.47963	6.46739	7.0249	4.527	6.47068	0.670001	1.08863	1.00892	1.85959
SLIV_01830	0.298766	0.20621	0.0491812	0.110272	0.522212	1.10777	1.75233	1.4102	1.74789	5.37204	35.6301	12.7884
SLIV_25130	11.9249	285.845	483.014	299.826	8.08579	138.11	199.409	218.898	0.678062	0.483163	0.412844	0.730082
SLIV_28415	6.78314	1765.22	3694.45	4811.77	50.0941	1600.3	3078.22	3522.29	7.38508	0.906574	0.8332	0.732014
SLIV_34570	0.176346	0.207179	0.217768	0.279803	0.101292	0.151425	0.203706	0.453811	0.574395	0.730888	0.935426	1.62189
SLIV_33150	36.4779	23.3171	17.6966	12.5971	95.2976	99.5683	58.8492	67.2895	2.61247	4.27017	3.32546	5.34167
SLIV_10050	10.5355	7.19618	13.9772	8.09265	32.0246	38.3759	44.0261	45.0931	3.03968	5.33281	3.14984	5.5721
SLIV_09780	20.8378	29.1383	22.3435	15.4252	9.74793	23.6645	21.1063	24.4108	0.467801	0.812144	0.944631	1.58253
SLIV_33350	10.0832	14.9374	9.14432	10.85	28.3206	30.9351	27.5896	34.5193	2.8087	2.07098	3.01713	3.18149
SLIV_22815	0.80503	4.71503	23.9999	38.1562	1.05473	5.94026	26.0557	49.4499	1.31018	1.25986	1.08566	1.29599
SLIV_25220	34.254	18.6167	11.2569	8.73844	48.4588	40.4303	20.9726	24.0787	1.41469	2.17172	1.86308	2.75549
SLIV_10720	33.3155	13.7372	17.6047	9.91296	43.7427	22.2542	26.9599	24.3844	1.31298	1.62	1.53141	2.45985
SLIV_26585	2.5048	5.6744	9.22507	5.22452	3.84951	2.68626	7.29696	7.19371	1.53685	0.4734	0.790993	1.37691
SLIV_08615	17.3016	29.2916	62.7941	72.2355	19.742	35.3213	50.1802	48.5488	1.14105	1.20585	0.799122	0.67209
SLIV_08170	20.8011	25.0187	44.8617	51.4218	7.75508	21.1731	26.2853	50.3414	0.37282	0.846291	0.585918	0.978991
SLIV_26700	1.53527	3.55958	2.91823	3.644	1.11239	2.10904	2.57059	3.79679	0.724557	0.592495	0.880871	1.04193
SLIV_19215	18.003	11.6254	9.62222	7.56059	18.6794	18.731	16.5348	12.3585	1.03757	1.61121	1.7184	1.6346
SLIV_04195	0.400894	1.49133	4.84026	2.25196	1.08637	2.23772	4.53649	2.11831	2.70988	1.50048	0.93724	0.940651
SLIV_10940	57.9763	97.8735	175.079	357.135	91.6724	97.1911	185.588	285.374	1.5812	0.993028	1.06002	0.799067
SLIV_00185	0.426825	0.328191	0.382275	0.528667	0.297148	0.263534	0.217331	0.313231	0.696183	0.802988	0.568521	0.592493
SLIV_25580	0.151031	0.146844	0.789572	0.792951	0.0861174	0.33385	0.706636	0.558796	0.570198	2.2735	0.894961	0.704704
SLIV_37300	0.705911	2.60718	2.26879	2.52967	0.982725	2.2202	1.59977	1.15263	1.39214	0.851571	0.70512	0.455642
SLIV_33415	9.30541	7.52872	6.03285	5.62766	11.4086	16.8762	11.687	29.6754	1.22601	2.24158	1.93723	5.27314
SLIV_23420	65.8232	27.6346	25.3875	10.6278	86.6337	49.9089	36.7915	25.4301	1.31616	1.80603	1.4492	2.3928
SLIV_02595	0.544381	0.771003	0.710491	1.49937	0.130566	0.282948	1.00772	1.56014	0.239843	0.366986	1.41835	1.04053
SLIV_09800	5.94414	8.43955	7.39033	3.92851	4.69828	5.99577	6.87089	6.76083	0.790407	0.710438	0.929713	1.72097
SLIV_26090	1.26411	0.692786	1.62245	0.848564	3.22879	2.66439	4.0747	4.88052	2.55419	3.84591	2.51145	5.7515
SLIV_10820	281.15	180.37	320.142	218.59	381.878	325.883	382.169	399.967	1.35827	1.80675	1.19375	1.82976
SLIV_03435	45.1632	45.8034	42.8105	26.9346	42.5023	48.0776	54.2818	66.4167	0.941083	1.04965	1.26795	2.46585
SLIV_18145	11.6553	8.71609	3.78893	3.45201	7.54134	6.70492	3.55096	4.9369	0.647032	0.769258	0.937194	1.43015
SLIV_03255	0.168553	0.16095	0	0.333624	0.120346	0	0	0	0.713997	0	N/A	0
SLIV_15215	43.3102	60.1046	99.0858	65.0238	14.6196	26.2831	30.9648	31.3398	0.337555	0.437289	0.312505	0.481974
SLIV_10005	126.24	182.217	132.126	149.821	125.904	282.422	191.714	249.553	0.997344	1.54992	1.45099	1.66567
SLIV_37420	3.56217	6.45873	5.60469	6.99389	8.29338	15.2196	10.9742	14.9479	2.32818	2.35645	1.95804	2.13729
SLIV_21870	18.9786	21.3592	21.1531	12.0583	21.4314	43.667	34.3397	39.5013	1.12924	2.04441	1.62339	3.27586
SLIV_29000	126.829	164.718	142.515	173.212	181.324	372.28	396.469	497.628	1.42967	2.2601	2.78196	2.87295
SLIV_04355	4.98766	13.8947	21.007	29.4348	14.5021	20.9236	32.7455	60.5432	2.9076	1.50587	1.55879	2.05686
SLIV_30270	172.332	106.483	61.0345	33.9753	23.6459	24.8861	19.3929	21.0728	0.137212	0.233709	0.317737	0.62024
SLIV_02065	1.07349	1.7269	3.26693	2.95773	0.587161	1.31336	2.75342	2.2296	0.546966	0.760531	0.842818	0.753823
SLIV_05910	23.4464	25.5067	18.5065	50.9908	27.3793	40.8907	30.8682	54.9657	1.16774	1.60314	1.66797	1.07795
SLIV_35555	3.16512	5.49344	8.98938	6.09091	5.92504	9.56571	10.1315	12.2569	1.87198	1.7413	1.12706	2.01232
SLIV_33980	2.02412	2.8433	1.23487	2.94143	4.39161	11.1613	5.98036	15.7085	2.16964	3.92548	4.84292	5.34044
SLIV_11405	424.272	604.401	476.142	627.851	353.087	554.842	347.037	466.422	0.832219	0.918003	0.728852	0.742886
SLIV_21960	66.6927	42.0257	30.885	22.7935	80.0558	59.2566	42.9115	37.8918	1.20037	1.41001	1.3894	1.66239
SLIV_20295	11.7825	10.0787	10.5241	12.7424	33.9567	29.043	18.9466	19.2018	2.88196	2.88162	1.8003	1.50693
SLIV_28035	1657.54	2046.51	1800.97	1912.42	1546.49	1679.91	1278.22	1101.68	0.933003	0.820865	0.70974	0.576069
SLIV_22550	0.6706	0.0756078	0.2034	0.205399	0.951126	1.4347	0.709467	0.766394	1.41832	18.9756	3.48804	3.73125
SLIV_02675	104.507	107.526	64.9567	64.6473	190.086	220.087	135.871	217.676	1.81888	2.04683	2.09172	3.36713
SLIV_05750	1.51485	0.787405	0.50238	0.383157	0.419279	0.388711	0.178142	0.31204	0.27678	0.493661	0.354596	0.814392
SLIV_23665	8.11973	8.13983	13.4963	14.4581	12.9778	21.6727	32.5086	45.248	1.5983	2.66255	2.4087	3.1296
SLIV_29525	479.781	1089.19	1574.2	1109.38	422.072	1189.63	1332.91	1064.26	0.879719	1.09221	0.846724	0.959325
SLIV_12210	29.6199	23.532	28.0307	24.0061	18.2201	27.8435	37.3848	35.9981	0.615131	1.18322	1.33371	1.49954
SLIV_17490	181.316	411.881	296.958	473.014	233.346	441.159	630.928	754.765	1.28696	1.07108	2.12464	1.59565
SLIV_15245	38.8324	32.5419	23.5816	31.3928	13.0248	13.3282	10.6942	13.0658	0.33541	0.409569	0.453499	0.416203
SLIV_18125	7.57018	2.93935	6.36549	5.24479	18.6458	22.6102	26.3021	50.9103	2.46306	7.69223	4.13199	9.70685
SLIV_36400	16.7959	46.0364	30.0379	42.0893	6.42449	19.8211	13.502	16.2393	0.382503	0.430552	0.449499	0.385831
SLIV_33675	26.4073	22.0671	13.7461	10.6915	20.5733	20.3413	16.62	17.2123	0.779078	0.921793	1.20906	1.6099
SLIV_13290	0	0.103671	0.376255	0.502693	3.79551	8.51339	9.43764	14.6116	N/A	82.1194	25.0831	29.0667
SLIV_14875	10.5536	4.39939	4.65107	1.88787	2.11173	1.09216	0.199385	0.571055	0.200095	0.248252	0.0428686	0.302486
SLIV_18615	45.6998	73.6607	120.56	184.339	24.7691	98.2915	184.633	219.629	0.541995	1.33438	1.53146	1.19144
SLIV_34670	0.862329	1.67861	1.5882	2.60867	1.18537	2.43374	2.57975	6.09978	1.37461	1.44986	1.62433	2.33827
SLIV_16975	9.56027	4.98726	6.61463	3.74221	12.6156	9.87472	8.76769	9.66256	1.31958	1.97999	1.3255	2.58204
SLIV_24885	2.56597	30.6716	53.9029	64.605	1.03525	28.2808	42.553	76.7508	0.403455	0.922053	0.789438	1.188
SLIV_36075	2.14809	3.09435	3.87149	4.28303	0.952341	1.86625	2.68558	4.77667	0.443343	0.603115	0.693682	1.11526
SLIV_19410	6.45836	1.64581	0.778567	1.41207	6.71045	1.51955	1.12532	1.68355	1.03903	0.923281	1.44537	1.19226
SLIV_28560	76.7827	54.2831	41.467	22.1058	181.031	180.709	116.51	109.643	2.35771	3.32902	2.80972	4.95994
SLIV_36690	8.24168	21.3109	27.667	26.8234	1.39977	10.1818	8.70601	10.9197	0.16984	0.477774	0.314671	0.407097
SLIV_16945	40.0897	56.6647	58.0545	29.8949	79.7022	215.541	182.91	154.565	1.9881	3.80379	3.15066	5.17028
SLIV_27050	32.0954	9.19882	4.86172	7.07744	45.6295	23.5096	13.949	12.9453	1.42168	2.55571	2.86914	1.82909
SLIV_18195	94.858	61.6407	38.9154	16.2917	61.5506	52.9902	41.3456	41.6532	0.648871	0.859663	1.06245	2.55671
SLIV_21010	55.3163	51.1872	47.0142	49.1995	48.9325	56.8909	59.1926	71.0446	0.884595	1.11143	1.25904	1.44401
SLIV_33785	0.907187	1.48242	1.98977	1.86568	0.773933	0.907959	1.58178	1.5266	0.853113	0.612483	0.794953	0.818254
SLIV_29655	7.30358	1.2359	0.393506	0.115286	15.1611	4.45516	1.7327	1.4332	2.07584	3.60479	4.40323	12.4317
SLIV_13575	10.2115	25.5439	17.5594	43.5002	8.6551	31.5907	26.4082	53.3418	0.847584	1.23672	1.50393	1.22624
SLIV_26755	0.385623	21.4393	16.1766	12.5973	1.64207	63.218	48.9355	63.9763	4.25822	2.94869	3.02507	5.07858
SLIV_21245	12.7162	13.9349	22.4327	11.388	16.8197	18.1869	17.6928	11.5294	1.3227	1.30514	0.788704	1.01241
SLIV_27415	23.2647	17.9779	9.11992	8.82525	11.6269	11.9536	5.79314	7.57502	0.499766	0.664903	0.635218	0.858334
SLIV_35920	1.28272	0.62457	0.706145	0.734206	4.96275	6.08774	5.34523	6.38218	3.86894	9.74709	7.56959	8.69264
SLIV_36925	130.771	77.179	54.8595	75.4706	237.96	190.95	133.155	226.959	1.81967	2.47412	2.4272	3.00725
SLIV_22820	0.95872	8.87709	45.5774	119.061	1.59565	20.8787	97.5071	250.497	1.66436	2.35197	2.13937	2.10393
SLIV_36375	5.7339	3.10142	2.52557	2.07233	1.85189	0.920177	0.850378	0.824856	0.322972	0.296696	0.336708	0.398033
SLIV_06030	1.34806	1.50285	1.62012	0.885074	0.336022	0.80245	0.582428	1.22479	0.249263	0.533953	0.359498	1.38383
SLIV_32085	4.12081	5.03153	5.31763	3.88728	0.660459	1.03319	0.900303	1.57987	0.160274	0.205342	0.169305	0.40642
SLIV_33465	0.164005	0.453501	0.213095	0.358907	0.221416	0.680969	0.150106	0.831355	1.35006	1.50158	0.704408	2.31635
SLIV_25620	0.318147	0.27371	0.479176	1.04004	0.0957998	0	0.462121	0.957228	0.301118	0	0.964408	0.920378
SLIV_09750	23.2282	12.3446	11.31	5.97603	14.0165	12.5657	11.7016	12.6323	0.603428	1.01791	1.03463	2.11383
SLIV_09995	203.833	242.6	170.891	224.568	106.912	192.508	143.259	173.676	0.524508	0.793523	0.838304	0.77338
SLIV_08130	122.86	205.704	213.141	216.814	36.2214	126.663	106.185	164.652	0.294819	0.615753	0.498189	0.759416
SLIV_16765	57.5681	21.1321	12.7358	15.7868	130.807	82.4681	47.6439	48.1202	2.27221	3.9025	3.74093	3.04814
SLIV_05920	35.5942	41.9451	25.4433	61.2192	20.6996	26.8388	18.1211	33.3191	0.581544	0.639855	0.712216	0.544259
SLIV_05895	16.616	16.8582	14.7178	22.1859	7.42106	8.28538	7.63312	16.9764	0.44662	0.491476	0.51863	0.765191
[truncated: 5,374 more rows]
