# Supplementary material for: The Transcription Unit Architecture of Streptomyces lividans TK24
Source: Front Microbiol. 2019 Sep 6;10:2074. doi: 10.3389/fmicb.2019.02074 (PMC6742748; doi:10.3389/fmicb.2019.02074)
Supplement: Supplementary file 8 [file Table_7.XLSX]

## Sheet: Sheet1
	Supplementary Dataset 4. TUs determined from TSS and TEP information.
	Start	End	Strand	Category
	67368	68305	-	monocistronic
	80859	82311	-	monocistronic
	92267	92916	+	monocistronic
	93201	93437	+	sRNA
	92267	93437	+	monocistronic
	93201	93741	+	sRNA
	92267	93741	+	monocistronic
	129514	129698	-	Cis-regulatory
	141712	142430	+	monocistronic
	152725	152796	-	Cis-regulatory
	157187	158695	-	monocistronic
	160085	161507	-	monocistronic
	212227	214092	-	monocistronic
	212042	214092	-	monocistronic
	211629	214092	-	monocistronic
	222341	223215	-	monocistronic
	223432	223775	-	monocistronic
	236919	237859	-	monocistronic
	365848	367941	-	monocistronic
	372562	373131	+	monocistronic
	375628	375787	+	Cis-regulatory
	403403	404082	+	monocistronic
	403403	404215	+	monocistronic
	403403	404311	+	monocistronic
	411011	414827	-	polycistronic
	419483	419595	-	Cis-regulatory
	418273	419595	-	monocistronic
	422299	422404	-	Cis-regulatory
	451009	451830	-	monocistronic
	481700	482785	+	monocistronic
	484840	488918	+	polycistronic
	503154	503426	-	monocistronic
	590196	591332	-	monocistronic
	590067	591332	-	monocistronic
	612231	613217	+	monocistronic
	612187	613217	+	monocistronic
	613132	613679	-	monocistronic
	619517	620130	+	monocistronic
	634925	636499	-	monocistronic
	634648	636499	-	monocistronic
	636620	636774	+	Cis-regulatory
	636620	637982	+	monocistronic
	642263	642618	-	monocistronic
	678453	678648	-	Cis-regulatory
	710877	712640	-	polycistronic
	728629	729222	+	monocistronic
	758118	758508	-	monocistronic
	829600	829845	-	sRNA
	926240	928558	+	monocistronic
	986396	988620	-	polycistronic
	1010292	1011990	-	monocistronic
	1025285	1025584	-	Cis-regulatory
	1027137	1027221	+	sRNA
	1029953	1030133	-	Cis-regulatory
	1030255	1032113	-	polycistronic
	1053858	1055458	+	monocistronic
	1067800	1068268	+	monocistronic
	1102841	1105084	-	monocistronic
	1122750	1125741	-	monocistronic
	1142745	1151350	+	polycistronic
	1142717	1151350	+	polycistronic
	1155279	1155797	-	sRNA
	1155279	1159954	-	polycistronic
	1166606	1167221	-	monocistronic
	1168356	1168687	+	sRNA
	1168652	1170903	-	monocistronic
	1187532	1188457	-	monocistronic
	1188562	1189793	+	monocistronic
	1205738	1209762	+	polycistronic
	1205738	1212568	+	polycistronic
	1215234	1215455	-	monocistronic
	1222504	1223017	-	sRNA
	1222314	1223017	-	sRNA
	1247911	1248696	-	monocistronic
	1267107	1267992	+	monocistronic
	1292073	1292661	-	monocistronic
	1315536	1316689	+	polycistronic
	1315536	1316716	+	polycistronic
	1328661	1329062	+	monocistronic
	1343484	1344085	-	monocistronic
	1351541	1352305	+	sRNA
	1358829	1359561	+	monocistronic
	1358456	1359561	+	monocistronic
	1358829	1360429	+	polycistronic
	1358456	1360429	+	polycistronic
	1413351	1413608	-	sRNA
	1475229	1475983	+	monocistronic
	1477837	1478710	+	monocistronic
	1484545	1486126	-	monocistronic
	1513375	1514346	+	monocistronic
	1514405	1516239	-	monocistronic
	1521513	1523817	-	polycistronic
	1518131	1523817	-	polycistronic
	1517986	1523817	-	polycistronic
	1523948	1555120	+	polycistronic
	1564226	1564441	+	sRNA
	1564226	1564592	+	sRNA
	1564713	1565529	+	monocistronic
	1564713	1565757	+	monocistronic
	1565541	1566446	-	monocistronic
	1632940	1633629	-	polycistronic
	1643733	1647415	-	monocistronic
	1641407	1647415	-	polycistronic
	1647806	1648467	+	monocistronic
	1673619	1674637	+	monocistronic
	1673619	1674710	+	monocistronic
	1673619	1674929	+	monocistronic
	1706143	1707552	-	monocistronic
	1706060	1707552	-	monocistronic
	1724216	1725294	+	polycistronic
	1753075	1753274	+	Cis-regulatory
	1801554	1802040	-	monocistronic
	1803406	1804018	-	monocistronic
	1820720	1821465	-	monocistronic
	1825468	1826081	-	monocistronic
	1825323	1826081	-	monocistronic
	1837448	1837579	+	Cis-regulatory
	1838849	1842289	+	polycistronic
	1863834	1865057	-	monocistronic
	1870041	1870279	-	Cis-regulatory
	1866550	1870279	-	polycistronic
	1875709	1876345	-	polycistronic
	1875454	1876345	-	polycistronic
	1875403	1876345	-	polycistronic
	1875267	1876345	-	polycistronic
	1876515	1879313	-	monocistronic
	1876515	1879437	-	monocistronic
	1881407	1881578	-	sRNA
	1882153	1884118	-	monocistronic
	1881912	1884118	-	monocistronic
	1882153	1884199	-	monocistronic
	1881912	1884199	-	monocistronic
	1887191	1888769	-	monocistronic
	1887079	1888769	-	monocistronic
	1888793	1893819	+	polycistronic
	1913016	1915657	+	polycistronic
	1933380	1933952	+	monocistronic
	1941962	1942084	+	sRNA
	1943551	1944345	-	monocistronic
	1963163	1963727	-	monocistronic
	1980135	1980736	-	monocistronic
	2002461	2003510	-	monocistronic
	2006025	2006540	-	monocistronic
	2055842	2055984	+	Cis-regulatory
	2055842	2056268	+	monocistronic
	2060946	2061518	-	sRNA
	2081702	2101522	-	polycistronic
	2101650	2101992	+	monocistronic
	2107759	2113355	-	polycistronic
	2107511	2113355	-	polycistronic
	2113552	2115075	+	polycistronic
	2133476	2133730	+	Cis-regulatory
	2142549	2143408	-	monocistronic
	2151169	2151527	+	Cis-regulatory
	2151583	2151977	+	monocistronic
	2151169	2151977	+	monocistronic
	2153667	2153863	-	Cis-regulatory
	2152854	2153863	-	monocistronic
	2161595	2161916	+	monocistronic
	2172799	2175040	-	monocistronic
	2172799	2175093	-	monocistronic
	2175194	2175319	+	Cis-regulatory
	2175381	2175661	+	monocistronic
	2175194	2175661	+	monocistronic
	2175381	2175771	+	monocistronic
	2175194	2175771	+	monocistronic
	2175381	2175990	+	monocistronic
	2175194	2175990	+	monocistronic
	2178349	2178473	-	Cis-regulatory
	2176723	2178473	-	monocistronic
	2190176	2190700	-	sRNA
	2189402	2190700	-	monocistronic
	2194529	2195176	+	monocistronic
	2195142	2198892	-	polycistronic
	2199387	2200210	+	monocistronic
	2199134	2200210	+	monocistronic
	2215415	2216523	-	monocistronic
	2230428	2231234	+	monocistronic
	2230428	2232211	+	polycistronic
	2230428	2233903	+	polycistronic
	2252309	2252976	-	monocistronic
	2260598	2260685	-	Cis-regulatory
	2256704	2260685	-	polycistronic
	2260598	2260864	-	Cis-regulatory
	2256704	2260864	-	polycistronic
	2269871	2270609	-	monocistronic
	2269774	2270609	-	polycistronic
	2279140	2280071	-	monocistronic
	2280183	2281143	+	polycistronic
	2286644	2286765	-	Cis-regulatory
	2286286	2286765	-	monocistronic
	2286873	2287241	+	monocistronic
	2288853	2289014	-	Cis-regulatory
	2286928	2289014	-	monocistronic
	2297003	2297537	-	monocistronic
	2293163	2297537	-	polycistronic
	2292715	2297537	-	polycistronic
	2292611	2297537	-	polycistronic
	2298493	2298592	-	Cis-regulatory
	2298611	2302297	+	polycistronic
	2298611	2303128	+	polycistronic
	2302930	2306054	-	polycistronic
	2302930	2306120	-	polycistronic
	2306074	2308741	+	polycistronic
	2325657	2327606	-	monocistronic
	2328810	2329298	-	sRNA
	2328810	2331011	-	polycistronic
	2337464	2338707	-	monocistronic
	2337361	2338707	-	monocistronic
	2337286	2338707	-	monocistronic
	2338793	2341402	-	polycistronic
	2361526	2363128	-	monocistronic
	2368920	2369058	+	sRNA
	2367399	2369058	+	monocistronic
	2372594	2373163	-	monocistronic
	2381375	2382589	-	polycistronic
	2387708	2389243	-	monocistronic
	2393767	2395540	+	polycistronic
	2393767	2396293	+	polycistronic
	2401040	2402342	-	monocistronic
	2407133	2407230	-	Cis-regulatory
	2405200	2407230	-	polycistronic
	2407995	2408124	-	Cis-regulatory
	2410094	2410212	-	Cis-regulatory
	2408103	2410212	-	polycistronic
	2421244	2421305	-	Cis-regulatory
	2420818	2421305	-	monocistronic
	2421244	2421348	-	Cis-regulatory
	2420818	2421348	-	monocistronic
	2423552	2423653	-	Cis-regulatory
	2423100	2423653	-	monocistronic
	2422805	2423653	-	polycistronic
	2423767	2424378	-	monocistronic
	2434904	2436656	-	monocistronic
	2440619	2442224	-	monocistronic
	2442311	2446082	-	monocistronic
	2445982	2446130	+	sRNA
	2446098	2446540	-	monocistronic
	2447145	2448534	+	monocistronic
	2450742	2451667	-	polycistronic
	2458319	2458430	+	Cis-regulatory
	2458319	2458740	+	monocistronic
	2460715	2461148	+	monocistronic
	2461110	2464291	-	polycistronic
	2466076	2466381	-	monocistronic
	2465273	2466381	-	polycistronic
	2466076	2466475	-	monocistronic
	2465273	2466475	-	polycistronic
	2466649	2468823	-	polycistronic
	2471563	2471644	-	Cis-regulatory
	2471490	2471644	-	monocistronic
	2471375	2471644	-	polycistronic
	2471240	2471644	-	polycistronic
	2471151	2471644	-	polycistronic
	2470989	2471644	-	polycistronic
	2475223	2475631	-	monocistronic
	2472938	2475631	-	polycistronic
	2475965	2476042	+	Cis-regulatory
	2480951	2481718	+	monocistronic
	2475965	2481718	+	polycistronic
	2481911	2485746	+	polycistronic
	2481911	2486964	+	polycistronic
	2489049	2489352	-	Cis-regulatory
	2491610	2492285	+	monocistronic
	2497125	2497260	-	Cis-regulatory
	2505925	2508628	-	polycistronic
	2512205	2513934	-	monocistronic
	2512131	2513934	-	monocistronic
	2521300	2522293	-	monocistronic
	2528577	2529235	-	monocistronic
	2528546	2529235	-	monocistronic
	2528577	2529911	-	polycistronic
	2528546	2529911	-	polycistronic
	2539583	2544378	-	polycistronic
	2557666	2558819	-	monocistronic
	2555745	2558819	-	polycistronic
	2552002	2558819	-	polycistronic
	2561700	2561934	+	Cis-regulatory
	2561700	2563175	+	monocistronic
	2563215	2564934	+	polycistronic
	2568822	2569459	+	monocistronic
	2569189	2570131	-	monocistronic
	2569092	2570131	-	monocistronic
	2568900	2570131	-	monocistronic
	2570207	2570505	-	monocistronic
	2573379	2573551	-	Cis-regulatory
	2572779	2573551	-	monocistronic
	2573519	2574429	-	monocistronic
	2621662	2622835	-	monocistronic
	2621451	2622835	-	monocistronic
	2626327	2627768	+	monocistronic
	2622905	2627768	+	polycistronic
	2626327	2628124	+	monocistronic
	2622905	2628124	+	polycistronic
	2630679	2630883	-	Cis-regulatory
	2629852	2630883	-	monocistronic
	2631068	2632176	-	monocistronic
	2630875	2632176	-	monocistronic
	2632175	2632347	-	Cis-regulatory
	2631068	2632347	-	monocistronic
	2630875	2632347	-	monocistronic
	2637023	2637421	-	monocistronic
	2638010	2638798	-	polycistronic
	2640980	2641620	+	monocistronic
	2648435	2648575	-	Cis-regulatory
	2645818	2648575	-	polycistronic
	2648473	2649104	+	monocistronic
	2656256	2658506	+	polycistronic
	2658999	2660135	+	monocistronic
	2660079	2660635	-	monocistronic
	2660820	2661571	+	monocistronic
	2664921	2665850	-	monocistronic
	2682165	2682302	-	Cis-regulatory
	2681607	2682302	-	monocistronic
	2680627	2682302	-	polycistronic
	2678832	2682302	-	polycistronic
	2677168	2682302	-	polycistronic
	2674733	2682302	-	polycistronic
	2674210	2682302	-	polycistronic
	2673621	2682302	-	polycistronic
	2688628	2688989	-	monocistronic
	2694284	2696796	-	polycistronic
	2692850	2696796	-	polycistronic
	2690588	2696796	-	polycistronic
	2729372	2734235	-	polycistronic
	2728018	2734235	-	polycistronic
	2736909	2739392	-	monocistronic
	2742457	2746390	+	monocistronic
	2754573	2757757	-	monocistronic
	2773487	2774505	-	monocistronic
	2776603	2779464	+	polycistronic
	2781513	2782035	+	monocistronic
	2785120	2786628	-	monocistronic
	2790167	2790480	+	monocistronic
	2790607	2792226	+	polycistronic
	2790167	2792226	+	polycistronic
	2793896	2794062	+	Cis-regulatory
	2793896	2794481	+	monocistronic
	2807777	2807926	+	Cis-regulatory
	2807777	2811577	+	polycistronic
	2815347	2816130	-	monocistronic
	2819874	2821001	-	monocistronic
	2819874	2821176	-	polycistronic
	2825982	2826478	+	monocistronic
	2831487	2831637	-	monocistronic
	2831655	2834806	-	monocistronic
	2831487	2834806	-	polycistronic
	2834833	2835084	-	Cis-regulatory
	2831655	2835084	-	monocistronic
	2831487	2835084	-	polycistronic
	2838619	2838768	+	Cis-regulatory
	2838619	2840253	+	monocistronic
	2838619	2840806	+	polycistronic
	2846137	2847694	+	monocistronic
	2848941	2849050	-	Cis-regulatory
	2848550	2849050	-	monocistronic
	2866939	2868580	+	monocistronic
	2869817	2874794	-	polycistronic
	2868525	2874794	-	polycistronic
	2877887	2879088	+	polycistronic
	2879082	2879428	+	monocistronic
	2879082	2879578	+	monocistronic
	2886130	2886420	+	monocistronic
	2887030	2887954	-	monocistronic
	2890972	2891179	+	Cis-regulatory
	2896042	2897233	+	monocistronic
	2897193	2898002	-	monocistronic
	2898109	2898655	-	monocistronic
	2903780	2903879	-	Cis-regulatory
	2903545	2903879	-	monocistronic
	2904094	2905009	+	monocistronic
	2907779	2908598	-	monocistronic
	2907328	2908598	-	monocistronic
	2907223	2908598	-	monocistronic
	2912937	2913418	-	monocistronic
	2919100	2921526	-	monocistronic
	2924070	2924429	-	monocistronic
	2938971	2939280	-	Cis-regulatory
	2935845	2939280	-	polycistronic
	2933700	2939280	-	polycistronic
	2953774	2954042	-	monocistronic
	2993666	2994420	+	polycistronic
	2994377	2995553	-	monocistronic
	2994011	2995553	-	monocistronic
	3009315	3009784	-	monocistronic
	3010706	3012498	+	monocistronic
	3014177	3015562	+	monocistronic
	3014177	3016618	+	polycistronic
	3027672	3028839	+	polycistronic
	3027672	3028907	+	polycistronic
	3031286	3031437	-	Cis-regulatory
	3030419	3031437	-	monocistronic
	3038054	3039829	-	polycistronic
	3038054	3039927	-	polycistronic
	3046723	3046818	-	Cis-regulatory
	3059582	3059888	+	monocistronic
	3061573	3062873	-	monocistronic
	3064302	3064998	-	monocistronic
	3066619	3067925	-	polycistronic
	3073122	3074410	+	monocistronic
	3089979	3090171	-	Cis-regulatory
	3094878	3095409	+	monocistronic
	3095444	3096023	+	monocistronic
	3098095	3099369	-	monocistronic
	3099479	3100161	+	monocistronic
	3100963	3102186	-	monocistronic
	3104124	3105482	+	monocistronic
	3111974	3113176	-	monocistronic
	3122079	3123404	-	monocistronic
	3122079	3123519	-	monocistronic
	3123533	3123625	-	Cis-regulatory
	3122079	3123625	-	monocistronic
	3123533	3123940	-	monocistronic
	3134811	3136754	+	monocistronic
	3137952	3139445	-	monocistronic
	3143831	3146281	+	polycistronic
	3143831	3147270	+	polycistronic
	3147227	3149378	-	monocistronic
	3150745	3151710	-	monocistronic
	3154903	3155817	+	polycistronic
	3156292	3157540	-	monocistronic
	3162615	3163715	+	monocistronic
	3172515	3173718	-	monocistronic
	3173873	3175022	-	monocistronic
	3188537	3189587	+	monocistronic
	3195569	3197737	-	polycistronic
	3204100	3205034	+	polycistronic
	3204100	3207631	+	polycistronic
	3207702	3208375	+	monocistronic
	3211891	3212150	-	Cis-regulatory
	3219434	3220496	-	monocistronic
	3230712	3230989	+	sRNA
	3231695	3233343	-	monocistronic
	3234676	3236451	-	monocistronic
	3236619	3238034	-	polycistronic
	3236539	3238034	-	polycistronic
	3236400	3238034	-	polycistronic
	3238223	3238992	+	monocistronic
	3241837	3242370	+	monocistronic
	3255659	3256993	-	monocistronic
	3254690	3256993	-	polycistronic
	3266965	3267502	-	monocistronic
	3268945	3270757	+	monocistronic
	3270722	3273277	-	monocistronic
	3276518	3277903	+	monocistronic
	3285001	3286762	-	monocistronic
	3287480	3287659	+	Cis-regulatory
	3300565	3302792	-	monocistronic
	3306582	3307792	-	monocistronic
	3307827	3309441	-	monocistronic
	3310335	3311195	-	monocistronic
	3337395	3338390	-	monocistronic
	3343298	3343432	-	Cis-regulatory
	3342188	3343432	-	polycistronic
	3347250	3348440	-	monocistronic
	3346551	3348440	-	polycistronic
	3349729	3350042	-	sRNA
	3348942	3350042	-	monocistronic
	3348450	3350042	-	polycistronic
	3347250	3350042	-	polycistronic
	3346551	3350042	-	polycistronic
	3354997	3356091	-	polycistronic
	3353247	3356091	-	polycistronic
	3351043	3356091	-	polycistronic
	3363135	3363437	-	Cis-regulatory
	3362787	3363437	-	monocistronic
	3361029	3363437	-	polycistronic
	3359841	3363437	-	polycistronic
	3357636	3363437	-	polycistronic
	3357244	3363437	-	polycistronic
	3356109	3363437	-	polycistronic
	3354997	3363437	-	polycistronic
	3353247	3363437	-	polycistronic
	3351043	3363437	-	polycistronic
	3363135	3363478	-	Cis-regulatory
	3362787	3363478	-	monocistronic
	3361029	3363478	-	polycistronic
	3359841	3363478	-	polycistronic
	3357636	3363478	-	polycistronic
	3357244	3363478	-	polycistronic
	3356109	3363478	-	polycistronic
	3354997	3363478	-	polycistronic
	3353247	3363478	-	polycistronic
	3351043	3363478	-	polycistronic
	3372333	3372637	+	Cis-regulatory
	3372333	3373049	+	monocistronic
	3373067	3373575	+	monocistronic
	3372333	3373575	+	polycistronic
	3375403	3375784	-	monocistronic
	3379410	3380523	-	polycistronic
	3379206	3380523	-	polycistronic
	3401479	3401639	-	Cis-regulatory
	3400574	3401639	-	polycistronic
	3398345	3401639	-	polycistronic
	3396988	3401639	-	polycistronic
	3408798	3412504	-	monocistronic
	3404784	3412504	-	polycistronic
	3412496	3412767	-	Cis-regulatory
	3408798	3412767	-	monocistronic
	3404784	3412767	-	polycistronic
	3414027	3414185	-	Cis-regulatory
	3413352	3414185	-	monocistronic
	3412828	3414185	-	polycistronic
	3412742	3414185	-	polycistronic
	3417066	3417600	-	monocistronic
	3416232	3417600	-	polycistronic
	3418662	3419081	-	monocistronic
	3417638	3419081	-	polycistronic
	3419095	3419248	-	monocistronic
	3419411	3420693	+	monocistronic
	3428994	3429071	-	monocistronic
	3428951	3429071	-	monocistronic
	3430702	3431432	+	monocistronic
	3431630	3434593	-	monocistronic
	3434716	3434851	-	monocistronic
	3434932	3435614	+	monocistronic
	3435566	3435977	-	monocistronic
	3438036	3438524	-	monocistronic
	3438036	3439444	-	polycistronic
	3452882	3453703	+	monocistronic
	3453913	3457021	+	polycistronic
	3465834	3467257	-	monocistronic
	3463880	3467257	-	polycistronic
	3468509	3468761	-	Cis-regulatory
	3470899	3472575	+	monocistronic
	3476111	3476734	+	monocistronic
	3476744	3484058	-	polycistronic
	3488464	3488976	+	sRNA
	3476744	3493115	-	polycistronic
	3493795	3494692	+	monocistronic
	3509308	3511639	-	polycistronic
	3509308	3512187	-	polycistronic
	3531252	3531434	+	Cis-regulatory
	3531252	3534292	+	polycistronic
	3531252	3535160	+	polycistronic
	3539658	3540139	-	monocistronic
	3539169	3540139	-	monocistronic
	3538935	3540139	-	monocistronic
	3547776	3547880	+	Cis-regulatory
	3547776	3548188	+	monocistronic
	3556974	3557153	-	Cis-regulatory
	3555549	3557153	-	monocistronic
	3557234	3557628	-	monocistronic
	3559061	3560305	-	monocistronic
	3558990	3560305	-	monocistronic
	3559061	3560817	-	polycistronic
	3558990	3560817	-	polycistronic
	3563953	3564616	+	monocistronic
	3564281	3566246	-	monocistronic
	3568057	3568257	+	sRNA
	3584244	3586492	-	polycistronic
	3586644	3587379	+	monocistronic
	3586540	3587379	+	monocistronic
	3596834	3597157	+	monocistronic
	3618412	3619374	-	monocistronic
	3635858	3635920	-	Cis-regulatory
	3635614	3635920	-	monocistronic
	3635000	3635920	-	monocistronic
	3637826	3638020	+	Cis-regulatory
	3646554	3647008	-	monocistronic
	3650806	3654277	-	polycistronic
	3659512	3659624	+	Cis-regulatory
	3659512	3659905	+	monocistronic
	3659882	3663001	-	polycistronic
	3672631	3673475	-	monocistronic
	3693399	3693916	+	monocistronic
	3696473	3696682	+	sRNA
	3696533	3697902	-	monocistronic
	3721865	3723043	+	monocistronic
	3721865	3723109	+	monocistronic
	3723217	3723622	-	monocistronic
	3732463	3733522	-	monocistronic
	3732463	3734163	-	polycistronic
	3736379	3737001	-	monocistronic
	3737829	3739559	-	monocistronic
	3737693	3739559	-	monocistronic
	3743223	3743610	+	monocistronic
	3745098	3745379	+	monocistronic
	3752252	3752485	-	Cis-regulatory
	3753975	3754509	+	monocistronic
	3782945	3783104	-	Cis-regulatory
	3781250	3783104	-	monocistronic
	3785468	3785693	-	Cis-regulatory
	3783837	3785693	-	polycistronic
	3795704	3798585	-	polycistronic
	3795704	3798823	-	polycistronic
	3800556	3801224	+	monocistronic
	3800474	3801224	+	monocistronic
	3819452	3822796	+	polycistronic
	3822193	3823758	-	monocistronic
	3823790	3825299	-	monocistronic
	3829425	3831088	+	monocistronic
	3829425	3832142	+	polycistronic
	3846014	3847308	+	monocistronic
	3847446	3848712	+	polycistronic
	3854862	3855075	+	sRNA
	3855023	3855631	-	monocistronic
	3854857	3855631	-	monocistronic
	3856242	3857161	+	monocistronic
	3857189	3859161	-	polycistronic
	3859307	3860476	+	polycistronic
	3859307	3860843	+	polycistronic
	3864574	3865204	+	monocistronic
	3867800	3868620	-	monocistronic
	3867800	3868722	-	monocistronic
	3868743	3869454	+	monocistronic
	3869406	3870232	-	monocistronic
	3880405	3880832	-	monocistronic
	3879683	3880832	-	polycistronic
	3890896	3891408	+	monocistronic
	3898539	3900216	+	polycistronic
	3906210	3906357	-	Cis-regulatory
	3916418	3918338	-	monocistronic
	3929302	3930526	+	monocistronic
	3935047	3936067	+	monocistronic
	3935848	3936091	-	monocistronic
	3935047	3936391	+	monocistronic
	3940063	3940208	-	Cis-regulatory
	3940063	3941229	-	monocistronic
	3940063	3941409	-	monocistronic
	3957043	3957815	-	monocistronic
	3956642	3957815	-	monocistronic
	3971855	3972049	-	sRNA
	3971546	3972049	-	sRNA
	3979938	3980134	-	Cis-regulatory
	3978808	3980134	-	monocistronic
	3992992	3993154	-	Cis-regulatory
	3993869	3994319	-	monocistronic
	4001436	4001907	-	monocistronic
	4001866	4002113	-	Cis-regulatory
	4001436	4002113	-	monocistronic
	4003336	4004599	+	monocistronic
	4003336	4004732	+	monocistronic
	4003336	4005123	+	polycistronic
	4003336	4005349	+	polycistronic
	4003336	4005427	+	polycistronic
	4005083	4007820	-	polycistronic
	4004826	4007820	-	polycistronic
	4012345	4012989	+	monocistronic
	4015940	4016243	-	monocistronic
	4012951	4016243	-	polycistronic
	4012740	4016243	-	polycistronic
	4021192	4022181	-	monocistronic
	4030301	4031375	-	polycistronic
	4044852	4045253	+	monocistronic
	4050303	4051413	+	monocistronic
	4071472	4073064	-	monocistronic
	4071090	4073064	-	monocistronic
	4074472	4074641	-	monocistronic
	4084669	4085230	-	monocistronic
	4088128	4088240	-	monocistronic
	4089902	4091667	-	monocistronic
	4093979	4095185	+	monocistronic
	4096736	4097027	-	Cis-regulatory
	4098805	4100323	+	monocistronic
	4107610	4108686	+	monocistronic
	4109052	4110329	+	monocistronic
	4109052	4111212	+	polycistronic
	4111210	4114893	-	polycistronic
	4118934	4119918	+	monocistronic
	4127343	4130044	-	polycistronic
	4130162	4131334	-	monocistronic
	4133167	4134385	+	monocistronic
	4134431	4135551	+	monocistronic
	4142133	4142440	-	monocistronic
	4142514	4142895	-	monocistronic
	4142911	4145039	+	polycistronic
	4142911	4145060	+	polycistronic
	4146182	4146740	+	monocistronic
	4150175	4150689	+	monocistronic
	4149639	4150689	+	polycistronic
	4157273	4157434	-	Cis-regulatory
	4156982	4157434	-	monocistronic
	4156260	4157434	-	polycistronic
	4156002	4157434	-	polycistronic
	4155519	4157434	-	polycistronic
	4155161	4157434	-	polycistronic
	4157501	4157960	+	monocistronic
	4157937	4159138	+	monocistronic
	4157937	4160273	+	polycistronic
	4161813	4164769	-	monocistronic
	4164916	4166826	+	polycistronic
	4168178	4168847	+	monocistronic
	4168806	4170296	-	monocistronic
	4178891	4180365	+	polycistronic
	4180330	4181202	-	monocistronic
	4182243	4183505	-	monocistronic
	4181246	4183505	-	polycistronic
	4187203	4187563	-	sRNA
	4184620	4187563	-	polycistronic
	4184562	4187563	-	polycistronic
	4190031	4190288	+	sRNA
	4191952	4192940	+	monocistronic
	4194928	4195044	+	Cis-regulatory
	4194928	4197148	+	monocistronic
	4194928	4200711	+	polycistronic
	4201021	4201509	-	monocistronic
	4200920	4201509	-	monocistronic
	4200714	4201509	-	monocistronic
	4202064	4202353	+	monocistronic
	4212547	4212772	+	Cis-regulatory
	4217129	4218061	+	monocistronic
	4218052	4218834	-	monocistronic
	4218052	4218855	-	monocistronic
	4218052	4219012	-	monocistronic
	4219103	4219729	+	monocistronic
	4219103	4220769	+	polycistronic
	4220711	4221287	-	monocistronic
	4222153	4224852	+	polycistronic
	4233215	4233407	-	Cis-regulatory
	4231666	4233407	-	polycistronic
	4227068	4233407	-	polycistronic
	4257381	4258011	+	monocistronic
	4257971	4259779	-	monocistronic
	4257971	4259908	-	monocistronic
	4263015	4263267	+	Cis-regulatory
	4263015	4267012	+	polycistronic
	4266988	4268010	-	monocistronic
	4266632	4268010	-	monocistronic
	4269554	4270735	-	monocistronic
	4273761	4274688	+	monocistronic
	4281158	4281865	-	monocistronic
	4278475	4281865	-	polycistronic
	4281470	4281875	+	sRNA
	4281272	4281875	+	sRNA
	4281903	4282371	-	monocistronic
	4281903	4284090	-	polycistronic
	4284109	4286080	-	monocistronic
	4291144	4293055	+	monocistronic
	4291144	4294019	+	polycistronic
	4293842	4294452	-	monocistronic
	4291144	4294464	+	polycistronic
	4297908	4300107	+	monocistronic
	4324246	4324345	-	Cis-regulatory
	4323773	4324345	-	monocistronic
	4323436	4324345	-	polycistronic
	4328079	4330303	+	monocistronic
	4346704	4346796	+	Cis-regulatory
	4346704	4347092	+	monocistronic
	4360310	4360677	-	monocistronic
	4360255	4360677	-	monocistronic
	4360169	4360677	-	monocistronic
	4373964	4374199	-	sRNA
	4373888	4374199	-	sRNA
	4405699	4405977	+	Cis-regulatory
	4405991	4407146	+	polycistronic
	4405699	4407146	+	polycistronic
	4416016	4416194	-	sRNA
	4414941	4419283	+	polycistronic
	4419350	4420637	+	monocistronic
	4423766	4424035	+	Cis-regulatory
	4423766	4424420	+	monocistronic
	4424589	4427269	+	monocistronic
	4427366	4427928	+	monocistronic
	4424589	4427928	+	polycistronic
	4429289	4429837	+	monocistronic
	4437054	4438223	+	monocistronic
	4457631	4457782	+	Cis-regulatory
	4457631	4459126	+	monocistronic
	4461013	4461353	+	monocistronic
	4462869	4464303	-	monocistronic
	4467952	4469040	+	polycistronic
	4470217	4472803	+	polycistronic
	4470144	4472803	+	polycistronic
	4476111	4477985	+	monocistronic
	4486329	4486545	+	sRNA
	4504641	4506926	-	monocistronic
	4506988	4507294	+	Cis-regulatory
	4507322	4507798	+	monocistronic
	4506988	4507798	+	monocistronic
	4507322	4508239	+	monocistronic
	4506988	4508239	+	monocistronic
	4510325	4511079	+	polycistronic
	4514085	4514942	-	monocistronic
	4518107	4518600	-	sRNA
	4531503	4531636	+	sRNA
	4540463	4540554	+	Cis-regulatory
	4540306	4540554	+	Cis-regulatory
	4540505	4541010	+	monocistronic
	4540463	4541010	+	monocistronic
	4540306	4541010	+	monocistronic
	4540505	4541546	+	polycistronic
	4540463	4541546	+	polycistronic
	4540306	4541546	+	polycistronic
	4547176	4547296	+	Cis-regulatory
	4547176	4550273	+	monocistronic
	4576828	4577509	-	monocistronic
	4580324	4581198	-	monocistronic
	4585262	4585750	+	sRNA
	4585764	4588008	+	monocistronic
	4588592	4590264	-	polycistronic
	4614127	4614358	+	monocistronic
	4616717	4617104	+	Cis-regulatory
	4616717	4619702	+	monocistronic
	4616717	4620210	+	monocistronic
	4619654	4622772	-	monocistronic
	4629839	4630489	-	monocistronic
	4630565	4632302	+	monocistronic
	4633564	4633942	+	monocistronic
	4632760	4633942	+	polycistronic
	4633702	4635415	-	polycistronic
	4640514	4640581	-	Cis-regulatory
	4645985	4648084	+	monocistronic
	4655678	4656179	+	monocistronic
	4664911	4665006	-	Cis-regulatory
	4665084	4665344	+	sRNA
	4675872	4676427	+	monocistronic
	4678412	4680111	-	monocistronic
	4680078	4681113	-	monocistronic
	4682473	4682813	+	monocistronic
	4682797	4683007	+	Cis-regulatory
	4686557	4686802	-	sRNA
	4693194	4694424	+	monocistronic
	4705507	4706506	-	monocistronic
	4737207	4737997	-	polycistronic
	4739577	4756126	+	polycistronic
	4812738	4812970	-	Cis-regulatory
	4810680	4812970	-	monocistronic
	4830134	4830500	+	Cis-regulatory
	4830134	4831786	+	monocistronic
	4844530	4845087	-	monocistronic
	4840419	4845087	-	polycistronic
	4844530	4846741	-	polycistronic
	4840419	4846741	-	polycistronic
	4846770	4847242	-	monocistronic
	4844530	4847242	-	polycistronic
	4840419	4847242	-	polycistronic
	4848543	4850441	-	monocistronic
	4846770	4850441	-	polycistronic
	4844530	4850441	-	polycistronic
	4840419	4850441	-	polycistronic
	4850568	4853472	+	monocistronic
	4871447	4874578	+	polycistronic
	4905848	4905943	+	Cis-regulatory
	4915940	4916722	-	monocistronic
	4917818	4919396	-	monocistronic
	4916695	4919396	-	polycistronic
	4937227	4937517	-	monocistronic
	4947725	4949160	+	monocistronic
	4947725	4949969	+	polycistronic
	4950073	4951517	+	monocistronic
	4954049	4955584	+	monocistronic
	4964766	4965772	+	monocistronic
	4964723	4965772	+	monocistronic
	4964697	4965772	+	monocistronic
	4970198	4972006	+	monocistronic
	4980331	4981399	-	monocistronic
	4981518	4982010	+	monocistronic
	4981314	4982010	+	monocistronic
	4984897	4985099	-	Cis-regulatory
	4983272	4985099	-	monocistronic
	4993831	4994034	+	Cis-regulatory
	4993831	4996226	+	monocistronic
	4997707	4998972	+	monocistronic
	5009311	5011263	-	monocistronic
	5009253	5011263	-	monocistronic
	5020777	5020931	+	Cis-regulatory
	5020942	5021360	+	monocistronic
	5020777	5021360	+	monocistronic
	5035237	5035386	+	Cis-regulatory
	5035237	5036913	+	monocistronic
	5039753	5039999	+	sRNA
	5058278	5058378	+	Cis-regulatory
	5058249	5058378	+	Cis-regulatory
	5058198	5058378	+	Cis-regulatory
	5058052	5058378	+	Cis-regulatory
	5058278	5059244	+	monocistronic
	5058249	5059244	+	monocistronic
	5058198	5059244	+	monocistronic
	5058052	5059244	+	monocistronic
	5062164	5062307	+	Cis-regulatory
	5068117	5068400	+	Cis-regulatory
	5068117	5073489	+	monocistronic
	5083247	5084335	-	monocistronic
	5101097	5105381	-	monocistronic
	5108736	5109909	+	monocistronic
	5110045	5111126	+	monocistronic
	5111176	5111421	-	monocistronic
	5111176	5111457	-	monocistronic
	5111580	5113307	+	polycistronic
	5115103	5115551	+	sRNA
	5118051	5118275	+	Cis-regulatory
	5129098	5130604	+	polycistronic
	5135049	5135185	+	Cis-regulatory
	5134950	5135185	+	Cis-regulatory
	5135049	5135569	+	monocistronic
	5134950	5135569	+	monocistronic
	5135049	5135947	+	monocistronic
	5134950	5135947	+	monocistronic
	5161729	5162955	+	monocistronic
	5165848	5166387	-	monocistronic
	5165686	5166387	-	monocistronic
	5166561	5168218	+	monocistronic
	5169711	5172210	+	monocistronic
	5174889	5175219	+	monocistronic
	5174889	5175966	+	polycistronic
	5178308	5178449	+	Cis-regulatory
	5178308	5179790	+	polycistronic
	5180947	5182297	-	monocistronic
	5183814	5184225	+	monocistronic
	5184247	5185090	+	monocistronic
	5186304	5186808	-	monocistronic
	5186212	5186808	-	polycistronic
	5187259	5187672	+	monocistronic
	5186871	5187672	+	polycistronic
	5199179	5199724	-	monocistronic
	5201111	5207233	-	polycistronic
	5200708	5207233	-	polycistronic
	5215220	5217385	+	monocistronic
	5231360	5232243	+	monocistronic
	5236279	5240440	-	polycistronic
	5243841	5244798	-	polycistronic
	5248103	5248737	+	monocistronic
	5271635	5273625	-	monocistronic
	5286588	5287204	-	monocistronic
	5286407	5287204	-	polycistronic
	5286588	5288759	-	polycistronic
	5286407	5288759	-	polycistronic
	5286588	5288837	-	polycistronic
	5286407	5288837	-	polycistronic
	5290117	5292331	-	polycistronic
	5302513	5308338	-	polycistronic
	5319429	5319869	-	monocistronic
	5334493	5337892	+	polycistronic
	5346049	5346635	-	monocistronic
	5350127	5351529	+	monocistronic
	5351563	5352007	-	sRNA
	5351563	5352630	-	monocistronic
	5361174	5362086	-	monocistronic
	5371599	5372199	-	monocistronic
	5372234	5372692	+	monocistronic
	5372234	5373253	+	polycistronic
	5390846	5391225	-	monocistronic
	5404574	5404705	-	Cis-regulatory
	5404453	5404705	-	monocistronic
	5416341	5418085	+	monocistronic
	5426599	5427098	-	monocistronic
	5448107	5448704	+	monocistronic
	5450769	5451561	+	monocistronic
	5462845	5463976	-	monocistronic
	5462845	5464055	-	monocistronic
	5473235	5473964	+	monocistronic
	5473921	5474702	-	monocistronic
	5479089	5479653	+	monocistronic
	5485464	5485754	+	monocistronic
	5485464	5485965	+	monocistronic
	5485787	5485999	-	monocistronic
	5486165	5486265	+	Cis-regulatory
	5486165	5487746	+	monocistronic
	5488837	5489024	-	sRNA
	5487935	5489481	+	polycistronic
	5490935	5492010	-	monocistronic
	5492117	5494792	+	monocistronic
	5492117	5497628	+	polycistronic
	5508535	5510166	-	monocistronic
	5508320	5510166	-	monocistronic
	5520656	5520750	+	Cis-regulatory
	5520656	5521137	+	monocistronic
	5520656	5521451	+	polycistronic
	5523079	5525952	+	polycistronic
	5523079	5528810	+	polycistronic
	5546530	5546750	-	Cis-regulatory
	5544634	5546750	-	monocistronic
	5546582	5546807	+	monocistronic
	5546582	5547832	+	polycistronic
	5546582	5549688	+	polycistronic
	5549668	5550918	+	polycistronic
	5549668	5550996	+	polycistronic
	5551156	5551731	+	polycistronic
	5551156	5551812	+	polycistronic
	5551156	5551852	+	polycistronic
	5555105	5558281	+	monocistronic
	5567016	5567097	-	Cis-regulatory
	5566587	5567097	-	monocistronic
	5567172	5569185	+	monocistronic
	5567172	5569275	+	monocistronic
	5577561	5577684	+	Cis-regulatory
	5577561	5579887	+	polycistronic
	5596137	5597110	-	monocistronic
	5606352	5606516	+	Cis-regulatory
	5606352	5608295	+	monocistronic
	5609755	5610781	+	monocistronic
	5609755	5615596	+	polycistronic
	5609755	5616833	+	polycistronic
	5623121	5624290	-	polycistronic
	5624327	5626508	+	polycistronic
	5626377	5626960	-	monocistronic
	5626215	5626960	-	monocistronic
	5629835	5631371	+	monocistronic
	5686412	5686528	+	monocistronic
	5686412	5686606	+	polycistronic
	5708073	5708293	-	sRNA
	5763751	5764936	+	monocistronic
	5782902	5785124	+	polycistronic
	5788090	5788366	+	Cis-regulatory
	5788090	5788845	+	monocistronic
	5788090	5789423	+	polycistronic
	5788090	5790193	+	polycistronic
	5788090	5792185	+	polycistronic
	5804836	5805673	+	polycistronic
	5808929	5809693	-	monocistronic
	5810827	5811860	+	monocistronic
	5815769	5817158	+	polycistronic
	5816993	5817476	-	monocistronic
	5840613	5841156	+	sRNA
	5840613	5841322	+	sRNA
	5843875	5844026	+	sRNA
	5850226	5853976	+	polycistronic
	5854842	5854974	-	Cis-regulatory
	5853929	5854974	-	monocistronic
	5856788	5858448	-	monocistronic
	5867312	5867612	-	monocistronic
	5867195	5867612	-	monocistronic
	5869143	5870047	+	monocistronic
	5877224	5877639	+	sRNA
	5882690	5884486	+	monocistronic
	5882690	5884792	+	monocistronic
	5891729	5892812	-	monocistronic
	5914254	5916175	-	polycistronic
	5916271	5917288	-	monocistronic
	5932004	5933401	+	polycistronic
	5932004	5935550	+	polycistronic
	5941832	5943249	+	monocistronic
	5969444	5970670	-	polycistronic
	5970784	5971206	+	monocistronic
	5974504	5975818	+	monocistronic
	5975774	5977322	-	monocistronic
	5978014	5978751	-	monocistronic
	5979197	5981217	-	polycistronic
	5996403	5997938	-	monocistronic
	5994546	5997938	-	polycistronic
	6009131	6009274	+	Cis-regulatory
	6009131	6010189	+	monocistronic
	6009131	6010578	+	polycistronic
	6015887	6017180	-	monocistronic
	6019905	6021246	+	monocistronic
	6022647	6025865	+	polycistronic
	6027173	6027792	-	monocistronic
	6027963	6028598	+	monocistronic
	6027963	6032214	+	polycistronic
	6033446	6033595	+	Cis-regulatory
	6040404	6040741	-	monocistronic
	6041572	6041918	+	monocistronic
	6055363	6056452	+	monocistronic
	6054701	6056452	+	polycistronic
	6070627	6071236	-	monocistronic
	6070306	6071236	-	monocistronic
	6086917	6087092	+	Cis-regulatory
	6086917	6087526	+	monocistronic
	6092554	6092613	-	Cis-regulatory
	6093496	6093668	+	Cis-regulatory
	6104170	6106717	+	polycistronic
	6110111	6110218	+	Cis-regulatory
	6110111	6111973	+	polycistronic
	6115161	6115407	-	Cis-regulatory
	6111928	6115407	-	monocistronic
	6127128	6130778	+	monocistronic
	6151924	6153098	+	polycistronic
	6164779	6165785	+	monocistronic
	6184592	6186190	+	monocistronic
	6186550	6187300	+	monocistronic
	6191780	6193154	-	monocistronic
	6207011	6207275	-	Cis-regulatory
	6207338	6207489	+	Cis-regulatory
	6207338	6209124	+	monocistronic
	6211626	6212351	+	monocistronic
	6223233	6224620	+	polycistronic
	6223233	6224758	+	polycistronic
	6232887	6233815	-	monocistronic
	6231830	6233815	-	polycistronic
	6240073	6240250	+	Cis-regulatory
	6244792	6247931	+	monocistronic
	6252310	6257704	+	polycistronic
	6260973	6262125	+	monocistronic
	6260841	6262125	+	monocistronic
	6260973	6264285	+	polycistronic
	6260841	6264285	+	polycistronic
	6260973	6264647	+	polycistronic
	6260841	6264647	+	polycistronic
	6268839	6275612	-	polycistronic
	6275799	6275960	+	Cis-regulatory
	6275799	6276822	+	monocistronic
	6283071	6289686	+	polycistronic
	6290690	6291737	+	monocistronic
	6295826	6297833	-	monocistronic
	6295500	6297833	-	monocistronic
	6336106	6338534	+	polycistronic
	6341871	6343838	-	polycistronic
	6340438	6343838	-	polycistronic
	6366728	6366906	-	Cis-regulatory
	6355510	6366906	-	polycistronic
	6375068	6375368	+	monocistronic
	6386245	6387987	-	monocistronic
	6390299	6391664	+	monocistronic
	6391644	6392281	-	monocistronic
	6397300	6398866	+	polycistronic
	6401172	6401345	+	sRNA
	6405889	6408653	+	monocistronic
	6413716	6414068	+	monocistronic
	6415000	6415915	+	monocistronic
	6415941	6416484	+	monocistronic
	6415941	6417510	+	polycistronic
	6418248	6418884	-	monocistronic
	6418879	6419322	-	Cis-regulatory
	6418248	6419322	-	monocistronic
	6418879	6419721	-	monocistronic
	6418248	6419721	-	polycistronic
	6418879	6419759	-	monocistronic
	6418248	6419759	-	polycistronic
	6418879	6419801	-	monocistronic
	6418248	6419801	-	polycistronic
	6418879	6419843	-	monocistronic
	6418248	6419843	-	polycistronic
	6441963	6444063	-	monocistronic
	6444236	6444362	+	Cis-regulatory
	6450468	6450685	+	Cis-regulatory
	6454107	6455493	+	monocistronic
	6472953	6473462	-	monocistronic
	6472695	6473462	-	monocistronic
	6472661	6473462	-	monocistronic
	6472953	6473522	-	monocistronic
	6472695	6473522	-	monocistronic
	6472661	6473522	-	monocistronic
	6491421	6491675	-	sRNA
	6523061	6523641	-	monocistronic
	6545309	6545406	-	monocistronic
	6545514	6546994	+	monocistronic
	6548515	6549345	+	monocistronic
	6560563	6564846	-	polycistronic
	6566113	6569814	+	monocistronic
	6574508	6576339	+	monocistronic
	6578116	6578597	-	monocistronic
	6578654	6580595	+	monocistronic
	6578654	6582407	+	polycistronic
	6578654	6582899	+	polycistronic
	6583204	6585057	+	polycistronic
	6587365	6588835	+	monocistronic
	6589941	6590417	+	monocistronic
	6593164	6593324	+	Cis-regulatory
	6593119	6593324	+	Cis-regulatory
	6593164	6593648	+	monocistronic
	6593119	6593648	+	monocistronic
	6593164	6594657	+	polycistronic
	6593119	6594657	+	polycistronic
	6597814	6600996	+	polycistronic
	6606572	6610390	+	polycistronic
	6627519	6627938	-	monocistronic
	6628023	6628237	+	Cis-regulatory
	6628023	6629060	+	monocistronic
	6628023	6629370	+	polycistronic
	6632060	6635902	+	polycistronic
	6638092	6639176	-	monocistronic
	6638026	6639176	-	monocistronic
	6658230	6659813	+	monocistronic
	6664055	6665327	+	monocistronic
	6668039	6668179	+	Cis-regulatory
	6668039	6671145	+	polycistronic
	6673270	6673347	+	Cis-regulatory
	6681756	6681910	+	Cis-regulatory
	6682978	6683337	+	monocistronic
	6682948	6683337	+	monocistronic
	6683752	6683859	-	monocistronic
	6683641	6683859	-	polycistronic
	6683564	6683859	-	polycistronic
	6683459	6683859	-	polycistronic
	6683361	6683859	-	polycistronic
	6687611	6688516	+	polycistronic
	6690005	6690519	+	monocistronic
	6690005	6690633	+	polycistronic
	6701233	6703319	+	monocistronic
	6703964	6705683	-	monocistronic
	6703376	6705683	-	monocistronic
	6703283	6705683	-	monocistronic
	6713402	6714242	+	monocistronic
	6723633	6724982	-	monocistronic
	6725045	6725955	-	monocistronic
	6723633	6725955	-	polycistronic
	6725975	6728102	+	polycistronic
	6725975	6728948	+	polycistronic
	6730351	6730534	+	Cis-regulatory
	6730351	6731332	+	monocistronic
	6733521	6737728	+	polycistronic
	6745898	6746060	+	Cis-regulatory
	6745898	6747158	+	polycistronic
	6748050	6756129	+	polycistronic
	6777664	6779216	+	polycistronic
	6776911	6779216	+	polycistronic
	6777664	6780748	+	polycistronic
	6776911	6780748	+	polycistronic
	6787849	6789002	-	monocistronic
	6799656	6799950	+	Cis-regulatory
	6812006	6812269	+	Cis-regulatory
	6814566	6815855	+	monocistronic
	6814515	6815855	+	monocistronic
	6821254	6821706	-	monocistronic
	6821656	6821897	-	Cis-regulatory
	6821254	6821897	-	monocistronic
	6833943	6834739	+	monocistronic
	6856353	6856958	+	monocistronic
	6864942	6865158	+	Cis-regulatory
	6877843	6878341	+	monocistronic
	6877843	6879256	+	polycistronic
	6881107	6881328	+	Cis-regulatory
	6881107	6884335	+	monocistronic
	6905019	6905165	-	Cis-regulatory
	6936330	6937990	-	monocistronic
	6971309	6972947	-	monocistronic
	6971205	6972947	-	monocistronic
	7013697	7015217	-	monocistronic
	7026782	7027568	+	monocistronic
	7047722	7047840	-	Cis-regulatory
	7045525	7047840	-	polycistronic
	7044988	7047840	-	polycistronic
	7055087	7057394	-	polycistronic
	7053876	7057394	-	polycistronic
	7058741	7060179	+	monocistronic
	7058663	7060179	+	monocistronic
	7071967	7072970	+	monocistronic
	7072939	7073222	+	monocistronic
	7075298	7075711	-	monocistronic
	7075203	7075711	-	monocistronic
	7101809	7103433	-	monocistronic
	7105288	7105536	+	sRNA
	7108849	7110128	+	monocistronic
	7114533	7114867	+	monocistronic
	7114533	7114963	+	monocistronic
	7123307	7123813	-	monocistronic
	7123863	7124367	+	monocistronic
	7123863	7124474	+	monocistronic
	7125440	7128851	-	polycistronic
	7186805	7187392	-	monocistronic
	7194177	7195181	-	monocistronic
	7196584	7198522	+	polycistronic
	7196505	7198522	+	polycistronic
	7196460	7198522	+	polycistronic
	7204644	7206082	-	monocistronic
	7235213	7235757	+	monocistronic
	7286139	7287005	+	monocistronic
	7297915	7300204	+	polycistronic
	7320060	7320472	+	monocistronic
	7336804	7337249	-	monocistronic
	7336137	7337249	-	monocistronic
	7348452	7349444	-	monocistronic
	7366551	7367382	-	monocistronic
	7394079	7395134	+	monocistronic
	7401250	7404802	+	polycistronic
	7404889	7407627	+	polycistronic
	7440648	7441175	-	monocistronic
	7440360	7441175	-	monocistronic
	7441229	7442688	+	monocistronic
	7452755	7456351	+	polycistronic
	7452721	7456351	+	polycistronic
	7461463	7467622	+	polycistronic
	7548111	7548711	-	monocistronic
	7547847	7548711	-	monocistronic
	7565586	7566174	+	monocistronic
	7565586	7566446	+	monocistronic
	7575457	7575847	-	monocistronic
	7588149	7590059	+	polycistronic
	7592468	7593264	+	monocistronic
	7626615	7627529	+	monocistronic
	7627559	7628959	-	polycistronic
	7632630	7633191	+	monocistronic
	7645638	7647887	+	polycistronic
	7645638	7648274	+	polycistronic
	7647568	7649339	-	monocistronic
	7689867	7690532	-	monocistronic
	7689604	7690532	-	monocistronic
	7695243	7695402	-	Cis-regulatory
	7698864	7699042	+	Cis-regulatory
	7702492	7702792	-	sRNA
	7724521	7725063	-	monocistronic
	7723590	7725063	-	polycistronic
	7731674	7732593	-	monocistronic
	7731674	7732624	-	monocistronic
	7784441	7787904	+	monocistronic
	7812222	7812619	+	monocistronic
	7812222	7812669	+	monocistronic
	7812222	7812927	+	monocistronic
	7939337	7940049	-	polycistronic
	7941885	7943751	-	polycistronic
	7944528	7945370	+	monocistronic
	8080643	8081278	-	monocistronic
	8115367	8115654	-	monocistronic
	8135140	8135335	-	Cis-regulatory
	8133947	8135335	-	monocistronic
	8133729	8135335	-	monocistronic
	8133296	8135335	-	monocistronic
	8135359	8135537	+	Cis-regulatory
	8135359	8138226	+	polycistronic
	8139942	8140926	-	polycistronic
	8150544	8150935	+	sRNA
	8151039	8152730	-	polycistronic
	8156393	8157093	-	monocistronic
	8156124	8157093	-	monocistronic
	8176608	8177427	+	monocistronic
	8221979	8222539	-	monocistronic
	8283228	8283890	+	monocistronic
	8283950	8285608	-	monocistronic
	8283843	8285608	-	monocistronic
